# Supplementary material for: An insight into Northern Wollo Monastery Forests: Examining plant species diversity, vegetation structure, and regeneration analysis of these relict ecosystems
Source: PLoS One. 2025 Sep 17;20(9):e0330689. doi: 10.1371/journal.pone.0330689 (PMC12443291; doi:10.1371/journal.pone.0330689)
Supplement: S1 File — Vegetation data collected from the study sites. (CSV) [file pone.0330689.s001.csv]

site	plot	species	cover	cover_brbl	wood	seedling	sapling	endemic	orientation	slope	grazing	disturbance	altitude
Adebabaye Eyesus	1	Acokanthera schimperi	40	7	6	0	0	FALSE	NA	NA	NA	NA	NA
Adebabaye Eyesus	1	Capparis tomentosa	85	8	5	0	0	FALSE	NA	NA	NA	NA	NA
Adebabaye Eyesus	1	Celtis africana	75	8	3	0	0	FALSE	NA	NA	NA	NA	NA
Adebabaye Eyesus	1	Ehretia cymosa	46	7	5	0	0	FALSE	NA	NA	NA	NA	NA
Adebabaye Eyesus	1	Grewia bicolor	60	7	5	0	0	FALSE	NA	NA	NA	NA	NA
Adebabaye Eyesus	1	Inula paniculata	75	8	8	0	0	FALSE	NA	NA	NA	NA	NA
Adebabaye Eyesus	1	Juniperus procera	85	8	4	1	1	FALSE	NA	NA	NA	NA	NA
Adebabaye Eyesus	1	Juniperus procera	60	7	8	1	1	FALSE	NA	NA	NA	NA	NA
Adebabaye Eyesus	1	Justicia schimperiana	40	7	4	0	0	FALSE	NA	NA	NA	NA	NA
Adebabaye Eyesus	1	Maytenus arbutifolia	85	8	6	0	0	FALSE	NA	NA	NA	NA	NA
Adebabaye Eyesus	1	Olea europea	45	7	4	1	1	FALSE	NA	NA	NA	NA	NA
Adebabaye Eyesus	1	Petrolobulem stellautm	85	8	9	0	0	FALSE	NA	NA	NA	NA	NA
Adebabaye Eyesus	1	Pittosporum virdiflorum	40	7	8	0	0	FALSE	NA	NA	NA	NA	NA
Adebabaye Eyesus	1	Psydrax schmperiana	75	8	2	1	1	FALSE	NA	NA	NA	NA	NA
Adebabaye Eyesus	2	Acacia abyssinica	75	8	4	1	0	FALSE	NA	NA	NA	NA	NA
Adebabaye Eyesus	2	Acacia albida	60	7	8	0	0	FALSE	NA	NA	NA	NA	NA
Adebabaye Eyesus	2	Acacia etbaica	60	7	2	0	0	FALSE	NA	NA	NA	NA	NA
Adebabaye Eyesus	2	Acacia etbaica	90	9	1	0	0	FALSE	NA	NA	NA	NA	NA
Adebabaye Eyesus	2	Acacia lahai	90	9	5	0	0	FALSE	NA	NA	NA	NA	NA
Adebabaye Eyesus	2	Diospyros mespiliformis	45	7	2	0	0	FALSE	NA	NA	NA	NA	NA
Adebabaye Eyesus	2	Dodonaea angustifolia	90	9	9	0	0	FALSE	NA	NA	NA	NA	NA
Adebabaye Eyesus	2	Dombeya torrida	40	7	1	0	0	FALSE	NA	NA	NA	NA	NA
Adebabaye Eyesus	2	Osyris quareparteta	60	7	3	0	0	FALSE	NA	NA	NA	NA	NA
Adebabaye Eyesus	2	Sansevieria erythraeae	90	9	8	0	0	FALSE	NA	NA	NA	NA	NA
Adebabaye Eyesus	2	Ximenia americana	40	7	3	0	0	FALSE	NA	NA	NA	NA	NA
Adebabaye Eyesus	2	Ziziphus mucronata	60	7	4	0	0	FALSE	NA	NA	NA	NA	NA
Adebabaye Eyesus	2	Ziziphus spina-christi	60	7	3	1	1	FALSE	NA	NA	NA	NA	NA
Adebabaye Eyesus	3	Allophylus abyssinicus	85	8	3	0	0	FALSE	NA	NA	NA	NA	NA
Adebabaye Eyesus	3	Carissa spinarum	85	8	6	0	0	FALSE	NA	NA	NA	NA	NA
Adebabaye Eyesus	3	Celtis africana	60	7	6	0	0	FALSE	NA	NA	NA	NA	NA
Adebabaye Eyesus	3	Cordia monioca	60	7	4	0	0	FALSE	NA	NA	NA	NA	NA
Adebabaye Eyesus	3	Euclea racemosa	85	8	8	0	0	FALSE	NA	NA	NA	NA	NA
Adebabaye Eyesus	3	Grewia bicolor	85	8	9	0	0	FALSE	NA	NA	NA	NA	NA
Adebabaye Eyesus	3	Hypoestes forskaolii	60	7	5	0	0	FALSE	NA	NA	NA	NA	NA
Adebabaye Eyesus	3	Inula confertiflora	25	6	2	0	0	TRUE	NA	NA	NA	NA	NA
Adebabaye Eyesus	3	Justicia schimperiana	60	7	8	0	0	FALSE	NA	NA	NA	NA	NA
Adebabaye Eyesus	3	Prunus africana	85	8	5	0	0	FALSE	NA	NA	NA	NA	NA
Adebabaye Eyesus	3	Vepris nobilis	85	8	4	0	0	FALSE	NA	NA	NA	NA	NA
Arefa Geiorgis	1	Agave sisalana	80	8	6	0	0	FALSE	NA	NA	NA	NA	NA
Arefa Geiorgis	1	Dodonaea angustifolia	80	8	5	0	0	FALSE	NA	NA	NA	NA	NA
Arefa Geiorgis	1	Euphorbia abyssinica	80	8	4	0	0	FALSE	NA	NA	NA	NA	NA
Arefa Geiorgis	1	Juniperus procera	80	8	6	0	0	FALSE	NA	NA	NA	NA	NA
Arefa Geiorgis	1	Olea europea	80	8	3	0	0	FALSE	NA	NA	NA	NA	NA
Arefa Geiorgis	2	Acacia albida	80	8	4	0	0	FALSE	NA	NA	NA	NA	NA
Arefa Geiorgis	2	Allophylus abyssinicus	80	8	3	0	0	FALSE	NA	NA	NA	NA	NA
Arefa Geiorgis	2	Euphorbia abyssinica	35	6	9	0	0	FALSE	NA	NA	NA	NA	NA
Arefa Geiorgis	2	Grewia mollisa	80	8	1	0	0	FALSE	NA	NA	NA	NA	NA
Arefa Geiorgis	2	Olea europea	80	8	2	0	0	FALSE	NA	NA	NA	NA	NA
Arefa Geiorgis	2	Otostegia endegofera	85	8	1	0	0	FALSE	NA	NA	NA	NA	NA
Arefa Geiorgis	2	Rhamnus prinoides	40	7	3	0	0	FALSE	NA	NA	NA	NA	NA
Arefa Geiorgis	3	Abutilon longicuspe	40	7	8	0	0	FALSE	NA	NA	NA	NA	NA
Arefa Geiorgis	3	Acacia oerifota	40	7	2	0	0	FALSE	NA	NA	NA	NA	NA
Arefa Geiorgis	3	Allophylus abyssinicus	65	8	4	0	0	FALSE	NA	NA	NA	NA	NA
Arefa Geiorgis	3	Bridelia micrantha	75	8	3	0	0	FALSE	NA	NA	NA	NA	NA
Arefa Geiorgis	3	Carissa spinarum	65	8	1	0	0	FALSE	NA	NA	NA	NA	NA
Arefa Geiorgis	3	Euphorbia abyssinica	65	8	9	0	0	FALSE	NA	NA	NA	NA	NA
Arefa Geiorgis	3	Gladiolus candidus	85	8	1	0	0	FALSE	NA	NA	NA	NA	NA
Arefa Geiorgis	3	Halleria lucida	50	7	2	0	0	TRUE	NA	NA	NA	NA	NA
Arefa Geiorgis	3	Jasminum grandiflorum	65	8	5	0	0	FALSE	NA	NA	NA	NA	NA
Arefa Geiorgis	3	Juniperus procera	65	8	7	0	0	FALSE	NA	NA	NA	NA	NA
Arefa Geiorgis	3	Olea europea	65	8	3	0	0	FALSE	NA	NA	NA	NA	NA
Arefa Geiorgis	3	Pittosporum virdiflorum	65	8	6	0	0	FALSE	NA	NA	NA	NA	NA
Arefa Geiorgis	4	Acokanthera schimperi	40	7	3	0	0	FALSE	NA	NA	NA	NA	NA
Arefa Geiorgis	4	Carissa spinarum	40	7	4	0	0	FALSE	NA	NA	NA	NA	NA
Arefa Geiorgis	4	Euphorbia grandangularis	40	7	6	0	0	FALSE	NA	NA	NA	NA	NA
Arefa Geiorgis	4	Gladiolus candidus	40	7	8	0	0	FALSE	NA	NA	NA	NA	NA
Arefa Geiorgis	4	Hypoestes forskaolii	40	7	4	0	0	FALSE	NA	NA	NA	NA	NA
Arefa Geiorgis	4	Justicia schimperiana	40	7	2	0	0	FALSE	NA	NA	NA	NA	NA
Arefa Geiorgis	4	Maytenus arbutifolia	40	7	3	0	0	FALSE	NA	NA	NA	NA	NA
Arefa Geiorgis	4	Psydrax schmperiana	75	8	8	0	0	FALSE	NA	NA	NA	NA	NA
Arefa Geiorgis	4	Solanum incanum	40	7	1	0	0	FALSE	NA	NA	NA	NA	NA
Arefa Geiorgis	5	Agave sisalana	42	7	2	0	0	FALSE	NA	NA	NA	NA	NA
Arefa Geiorgis	5	Euclea shimperi	43	7	1	0	0	FALSE	NA	NA	NA	NA	NA
Arefa Geiorgis	5	Euphorbia abyssinica	41	7	1	0	0	FALSE	NA	NA	NA	NA	NA
Arefa Geiorgis	5	Olea europea	40	7	7	0	0	FALSE	NA	NA	NA	NA	NA
Arefa Geiorgis	5	Osyris quareparteta	44	7	2	0	0	FALSE	NA	NA	NA	NA	NA
Arefa Geiorgis	5	Pittosporum virdiflorum	40	7	6	0	0	FALSE	NA	NA	NA	NA	NA
Arefa Geiorgis	5	Psydrax schmperiana	40	7	5	0	0	FALSE	NA	NA	NA	NA	NA
Debre Zemeda	1	Acokanthera schimperi	85	8	1	0	0	FALSE	NE	3.04623	1	1	2507
Debre Zemeda	1	Allophylus abyssinicus	86	9	1	0	0	FALSE	NE	3.04623	1	1	2507
Debre Zemeda	1	Calpurnia aurea	87	9	1	0	0	FALSE	NE	3.04623	1	1	2507
Debre Zemeda	1	Carissa spinarum	45	7	12	0	0	FALSE	NE	3.04623	1	1	2507
Debre Zemeda	1	Gomphocarpus fruticosus	45	7	1	0	0	FALSE	NE	3.04623	1	1	2507
Debre Zemeda	1	Juniperus procera	85	8	1	0	0	FALSE	NE	3.04623	1	1	2507
Debre Zemeda	1	Myrsine africana	45	7	1	0	0	FALSE	NE	3.04623	1	1	2507
Debre Zemeda	1	Olea europea	85	8	22	1	1	FALSE	NE	3.04623	1	1	2507
Debre Zemeda	1	Salvia tiliifolia	45	7	3	0	0	FALSE	NE	3.04623	1	1	2507
Debre Zemeda	2	Acokanthera schimperi	75	8	2	0	0	FALSE	NE	1.38201	1	1	2530
Debre Zemeda	2	Allophylus abyssinicus	65	8	3	1	1	FALSE	NE	1.38201	1	1	2530
Debre Zemeda	2	Calpurnia aurea	66	8	3	0	0	FALSE	NE	1.38201	1	1	2530
Debre Zemeda	2	Carissa spinarum	NA	NA	12	0	0	FALSE	NE	1.38201	1	1	2530
Debre Zemeda	2	Juniperus procera	45	7	12	0	1	FALSE	NE	1.38201	1	1	2530
Debre Zemeda	2	Olea europea	75	8	12	1	1	FALSE	NE	1.38201	1	1	2530
Debre Zemeda	2	Psydrax schmperiana	45	7	2	0	0	FALSE	NE	1.38201	1	1	2530
Debre Zemeda	3	Acacia abyssinica	85	8	2	1	1	FALSE	NE	2.61842	1	1	2547
Debre Zemeda	3	Acokanthera schimperi	75	8	3	0	0	FALSE	NE	2.61842	1	1	2547
Debre Zemeda	3	Allophylus abyssinicus	75	8	3	0	0	FALSE	NE	2.61842	1	1	2547
Debre Zemeda	3	Carissa spinarum	85	8	19	0	0	FALSE	NE	2.61842	1	1	2547
Debre Zemeda	3	Juniperus procera	85	8	2	1	1	FALSE	NE	2.61842	1	1	2547
Debre Zemeda	3	Olea europea	45	7	12	1	1	FALSE	NE	2.61842	1	1	2547
Debre Zemeda	3	Pittosporum virdiflorum	45	7	2	0	0	FALSE	NE	2.61842	1	1	2547
Debre Zemeda	4	Acokanthera schimperi	85	8	1	1	1	FALSE	N	8.01604	1	1	2605
Debre Zemeda	4	Allophylus abyssinicus	85	8	1	1	1	FALSE	N	8.01604	1	1	2605
Debre Zemeda	4	Croton genus	85	8	5	0	0	FALSE	N	8.01604	1	1	2605
Debre Zemeda	4	Dodonaea angustifolia	45	7	1	0	0	FALSE	N	8.01604	1	1	2605
Debre Zemeda	4	Juniperus procera	75	8	1	1	1	FALSE	N	8.01604	1	1	2605
Debre Zemeda	4	Maytenus arbutifolia	85	8	1	0	0	FALSE	N	8.01604	1	1	2605
Debre Zemeda	4	Olea europea	75	8	25	0	0	FALSE	N	8.01604	1	1	2605
Debre Zemeda	4	Pittosporum virdiflorum	85	8	1	0	0	FALSE	N	8.01604	1	1	2605
Debre Zemeda	4	Solanum incanum	85	8	1	0	0	FALSE	N	8.01604	1	1	2605
Debre Zemeda	5	Acacia seyal	85	8	3	0	0	FALSE	N	8.41035	1	1	2680
Debre Zemeda	5	Acokanthera schimperi	85	8	8	0	0	FALSE	N	8.41035	1	1	2680
Debre Zemeda	5	Allophylus abyssinicus	85	8	9	0	0	FALSE	N	8.41035	1	1	2680
Debre Zemeda	5	Carissa spinarum	45	7	4	0	0	FALSE	N	8.41035	1	1	2680
Debre Zemeda	5	Dodonaea angustifolia	85	8	2	0	0	FALSE	N	8.41035	1	1	2680
Debre Zemeda	5	Dodonaea angustifolia	85	8	5	0	0	FALSE	N	8.41035	1	1	2680
Debre Zemeda	5	Juniperus procera	85	8	5	1	1	FALSE	N	8.41035	1	1	2680
Debre Zemeda	5	Maytenus arbutifolia	55	7	7	0	0	FALSE	N	8.41035	1	1	2680
Debre Zemeda	5	Myrsine africana	85	8	6	0	0	FALSE	N	8.41035	1	1	2680
Debre Zemeda	5	Olea europea	85	8	12	0	0	FALSE	N	8.41035	1	1	2680
Debre Zemeda	5	Pittosporum virdiflorum	85	8	1	0	0	FALSE	N	8.41035	1	1	2680
Debre Zemeda	5	Pittosporum virdiflorum	85	8	1	0	0	FALSE	N	8.41035	1	1	2680
Debre Zemeda	6	Acokanthera schimperi	85	8	11	0	0	FALSE	N	7.63124	1	1	2725
Debre Zemeda	6	Allophylus abyssinicus	85	8	1	0	0	FALSE	N	7.63124	1	1	2725
Debre Zemeda	6	Croton genus	85	8	1	0	0	FALSE	N	7.63124	1	1	2725
Debre Zemeda	6	Dodonaea angustifolia	85	8	12	0	0	FALSE	N	7.63124	1	1	2725
Debre Zemeda	6	Juniperus procera	85	8	2	0	0	FALSE	N	7.63124	1	1	2725
Debre Zemeda	6	Maytenus arbutifolia	85	8	2	0	0	FALSE	N	7.63124	1	1	2725
Debre Zemeda	6	Myrsine africana	85	8	25	0	0	FALSE	N	7.63124	1	1	2725
Debre Zemeda	6	Olea europea	85	8	18	0	0	FALSE	N	7.63124	1	1	2725
Debre Zemeda	6	Osyris quareparteta	85	8	12	0	0	FALSE	N	7.63124	1	1	2725
Debre Zemeda	6	Osyris quareparteta	85	8	8	0	0	FALSE	N	7.63124	1	1	2725
Debre Zemeda	6	Solanecio gigas	85	8	2	0	0	TRUE	N	7.63124	1	1	2725
Debre Zemeda	7	Allophylus abyssinicus	45	7	2	0	0	FALSE	N	7.0236	1	1	2740
Debre Zemeda	7	Allophylus rubifolious	70	8	2	0	0	FALSE	N	7.0236	1	1	2740
Debre Zemeda	7	Croton genus	45	7	2	0	0	FALSE	N	7.0236	1	1	2740
Debre Zemeda	7	Juniperus procera	45	7	6	0	0	FALSE	N	7.0236	1	1	2740
Debre Zemeda	7	Maytenus arbutifolia	45	7	2	0	0	FALSE	N	7.0236	1	1	2740
Debre Zemeda	7	Olea europea	65	8	9	0	0	FALSE	N	7.0236	1	1	2740
Debre Zemeda	7	Osyris quareparteta	75	8	12	0	0	FALSE	N	7.0236	1	1	2740
Debre Zemeda	8	Allophylus rubifolious	90	9	16	0	0	FALSE	N	2.65142	1	3	2733
Debre Zemeda	8	Croton genus	88	9	1	0	0	FALSE	N	2.65142	1	3	2733
Debre Zemeda	8	Juniperus procera	75	8	1	0	0	FALSE	N	2.65142	1	3	2733
Debre Zemeda	8	Maytenus arbutifolia	75	8	12	0	0	FALSE	N	2.65142	1	3	2733
Debre Zemeda	8	Olea europea	75	8	18	1	1	FALSE	N	2.65142	1	3	2733
Debre Zemeda	8	Osyris quareparteta	50	7	15	0	0	FALSE	N	2.65142	1	3	2733
Debre Zemeda	9	Acokanthera schimperi	65	8	3	0	0	FALSE	NW	1.51047	1	3	2660
Debre Zemeda	9	Allophylus abyssinicus	90	9	2	0	0	FALSE	NW	1.51047	1	3	2660
Debre Zemeda	9	Dodonaea angustifolia	65	8	5	0	0	FALSE	NW	1.51047	1	3	2660
Debre Zemeda	9	Juniperus procera	80	8	2	0	0	FALSE	NW	1.51047	1	3	2660
Debre Zemeda	9	Justicia schimperiana	80	8	2	0	0	FALSE	NW	1.51047	1	3	2660
Debre Zemeda	9	Myrsine africana	90	9	2	0	0	FALSE	NW	1.51047	1	3	2660
Debre Zemeda	9	Olea europea	40	7	25	0	0	FALSE	NW	1.51047	1	3	2660
Debre Zemeda	9	Pittosporum virdiflorum	80	8	2	0	0	FALSE	NW	1.51047	1	3	2660
Debre Zemeda	9	Psydrax schmperiana	75	8	6	0	0	FALSE	NW	1.51047	1	3	2660
Debre Zemeda	10	Acacia abyssinica	25	6	2	0	0	FALSE	NW	0.972723	1	3	2645
Debre Zemeda	10	Calpurnia aurea	40	7	6	0	0	FALSE	NW	0.972723	1	3	2645
Debre Zemeda	10	Carissa spinarum	40	7	5	0	0	FALSE	NW	0.972723	1	3	2645
Debre Zemeda	10	Juniperus procera	65	8	1	0	0	FALSE	NW	0.972723	1	3	2645
Debre Zemeda	10	Olea europea	65	8	1	0	0	FALSE	NW	0.972723	1	3	2645
Debre Zemeda	10	Psydrax schmperiana	45	7	10	0	0	FALSE	NW	0.972723	1	3	2645
Debre Zemeda	11	Acacia oerifota	25	6	7	0	0	FALSE	NW	8.04108	1	3	2550
Debre Zemeda	11	Acokanthera schimperi	85	8	3	0	0	FALSE	NW	8.04108	1	3	2550
Debre Zemeda	11	Allophylus rubifolious	85	8	2	0	0	FALSE	NW	8.04108	1	3	2550
Debre Zemeda	11	Calpurnia aurea	85	8	1	0	0	FALSE	NW	8.04108	1	3	2550
Debre Zemeda	11	Carissa spinarum	45	7	5	0	0	FALSE	NW	8.04108	1	3	2550
Debre Zemeda	11	Croton genus	45	7	4	0	0	FALSE	NW	8.04108	1	3	2550
Debre Zemeda	11	Juniperus procera	85	8	2	0	0	FALSE	NW	8.04108	1	3	2550
Debre Zemeda	11	Myrsine africana	45	7	3	0	0	FALSE	NW	8.04108	1	3	2550
Debre Zemeda	11	Olea europea	45	7	6	0	0	FALSE	NW	8.04108	1	3	2550
Debre Zemeda	12	Allophylus abyssinicus	85	8	5	0	0	FALSE	NW	20.0254	1	3	2518
Debre Zemeda	12	Allophylus rubifolious	85	8	1	0	0	FALSE	NW	20.0254	1	3	2518
Debre Zemeda	12	Carissa spinarum	85	8	6	0	0	FALSE	NW	20.0254	1	3	2518
Debre Zemeda	12	Clematis hirsuta	85	8	8	0	0	FALSE	NW	20.0254	1	3	2518
Debre Zemeda	12	Juniperus procera	85	8	8	0	0	FALSE	NW	20.0254	1	3	2518
Debre Zemeda	12	Justicia schimperiana	85	8	2	0	0	FALSE	NW	20.0254	1	3	2518
Debre Zemeda	12	Myrsine africana	85	8	2	0	0	FALSE	NW	20.0254	1	3	2518
Debre Zemeda	12	Nuxia congeta	85	8	7	0	0	FALSE	NW	20.0254	1	3	2518
Debre Zemeda	12	Olea europea	85	8	22	0	0	FALSE	NW	20.0254	1	3	2518
Debre Zemeda	12	Pittosporum virdiflorum	85	8	8	0	0	FALSE	NW	20.0254	1	3	2518
Debre Zemeda	13	Allophylus abyssinicus	85	8	4	0	0	FALSE	NW	8.94335	1	3	2555
Debre Zemeda	13	Allophylus rubifolious	45	7	2	0	0	FALSE	NW	8.94335	1	3	2555
Debre Zemeda	13	Carissa spinarum	25	6	2	0	0	FALSE	NW	8.94335	1	3	2555
Debre Zemeda	13	Chlorophytum tetraphyllum	25	6	4	0	0	FALSE	NW	8.94335	1	3	2555
Debre Zemeda	13	Cordia monioca	85	8	5	0	0	FALSE	NW	8.94335	1	3	2555
Debre Zemeda	13	Croton genus	45	7	12	0	0	FALSE	NW	8.94335	1	3	2555
Debre Zemeda	13	Juniperus procera	85	8	12	0	0	FALSE	NW	8.94335	1	3	2555
Debre Zemeda	13	Myrsine africana	85	8	5	0	0	FALSE	NW	8.94335	1	3	2555
Debre Zemeda	13	Nuxia congeta	45	7	1	0	0	FALSE	NW	8.94335	1	3	2555
Debre Zemeda	13	Olea europea	45	7	22	0	0	FALSE	NW	8.94335	1	3	2555
Debre Zemeda	13	Osyris quareparteta	50	7	3	0	0	FALSE	NW	8.94335	1	3	2555
Debre Zemeda	13	Prunus africana	85	8	6	0	0	FALSE	NW	8.94335	1	3	2555
Debre Zemeda	14	Acokanthera schimperi	80	8	1	1	1	FALSE	NW	2.97622	1	3	2580
Debre Zemeda	14	Allophylus rubifolious	80	8	9	1	1	FALSE	NW	2.97622	1	3	2580
Debre Zemeda	14	Calpurnia aurea	75	8	8	0	0	FALSE	NW	2.97622	1	3	2580
Debre Zemeda	14	Carissa spinarum	75	8	3	0	0	FALSE	NW	2.97622	1	3	2580
Debre Zemeda	14	Clematis hirsuta	75	8	17	0	0	FALSE	NW	2.97622	1	3	2580
Debre Zemeda	14	Croton genus	75	8	1	0	0	FALSE	NW	2.97622	1	3	2580
Debre Zemeda	14	Dodonaea angustifolia	75	8	1	0	0	FALSE	NW	2.97622	1	3	2580
Debre Zemeda	14	Hibiscus micranthus	75	8	10	0	0	FALSE	NW	2.97622	1	3	2580
Debre Zemeda	14	Juniperus procera	75	8	12	1	1	FALSE	NW	2.97622	1	3	2580
Debre Zemeda	14	Olea europea	45	7	1	0	0	FALSE	NW	2.97622	1	3	2580
Debre Zemeda	14	Prunus africana	85	8	8	0	0	FALSE	NW	2.97622	1	3	2580
Debre Zemeda	14	Vepris dainellii	85	8	3	0	0	FALSE	NW	2.97622	1	3	2580
Debre Zemeda	15	Acokanthera schimperi	95	9	3	0	0	FALSE	NW	0.648516	1	1	2507
Debre Zemeda	15	Allophylus rubifolious	80	8	2	0	0	FALSE	NW	0.648516	1	1	2507
Debre Zemeda	15	Asparagus aethiopicus	35	6	8	0	0	FALSE	NW	0.648516	1	1	2507
Debre Zemeda	15	Carissa spinarum	80	8	3	0	0	FALSE	NW	0.648516	1	1	2507
Debre Zemeda	15	Halleria lucida	50	7	1	0	0	TRUE	NW	0.648516	1	1	2507
Debre Zemeda	15	Juniperus procera	80	8	1	0	0	FALSE	NW	0.648516	1	1	2507
Debre Zemeda	15	Lippia adoensis	35	6	9	0	0	FALSE	NW	0.648516	1	1	2507
Debre Zemeda	15	Myrsine africana	35	6	2	0	0	FALSE	NW	0.648516	1	1	2507
Debre Zemeda	15	Nuxia congeta	40	7	8	0	0	FALSE	NW	0.648516	1	1	2507
Debre Zemeda	15	Osyris quareparteta	50	7	4	0	0	FALSE	NW	0.648516	1	1	2507
Debre Zemeda	15	Rhus glutinosa	30	6	2	0	0	TRUE	NW	0.648516	1	1	2507
Debre Zemeda	15	Stephania abyssinica	35	6	3	0	0	FALSE	NW	0.648516	1	1	2507
Debre Zemeda	16	Allophylus rubifolious	75	8	9	0	0	FALSE	NE	14.7778	1	1	2571
Debre Zemeda	16	Calpurnia aurea	75	8	8	0	0	FALSE	NE	14.7778	1	1	2571
Debre Zemeda	16	Carissa spinarum	75	8	3	0	0	FALSE	NE	14.7778	1	1	2571
Debre Zemeda	16	Hibiscus micranthus	75	8	6	0	0	FALSE	NE	14.7778	1	1	2571
Debre Zemeda	16	Juniperus procera	75	8	4	0	0	FALSE	NE	14.7778	1	1	2571
Debre Zemeda	16	Maytenus arbutifolia	75	8	6	0	0	FALSE	NE	14.7778	1	1	2571
Debre Zemeda	16	Myrsine africana	75	8	7	0	0	FALSE	NE	14.7778	1	1	2571
Debre Zemeda	16	Nuxia congeta	35	6	2	0	0	FALSE	NE	14.7778	1	1	2571
Debre Zemeda	16	Olea europea	75	8	3	0	0	FALSE	NE	14.7778	1	1	2571
Debre Zemeda	16	Osyris quareparteta	50	7	5	0	0	FALSE	NE	14.7778	1	1	2571
Debre Zemeda	17	Acokanthera schimperi	85	8	6	0	0	FALSE	NE	12.5207	1	1	2537
Debre Zemeda	17	Allophylus abyssinicus	40	7	9	0	0	FALSE	NE	12.5207	1	1	2537
Debre Zemeda	17	Allophylus rubifolious	40	7	1	0	0	FALSE	NE	12.5207	1	1	2537
Debre Zemeda	17	Calpurnia aurea	45	7	1	0	0	FALSE	NE	12.5207	1	1	2537
Debre Zemeda	17	Carissa spinarum	85	8	9	0	0	FALSE	NE	12.5207	1	1	2537
Debre Zemeda	17	Croton genus	80	8	3	0	0	FALSE	NE	12.5207	1	1	2537
Debre Zemeda	17	Hibiscus dongolensis	39	7	2	0	0	FALSE	NE	12.5207	1	1	2537
Debre Zemeda	17	Juniperus procera	75	8	3	0	0	FALSE	NE	12.5207	1	1	2537
Debre Zemeda	17	Maytenus arbutifolia	85	8	8	0	0	FALSE	NE	12.5207	1	1	2537
Debre Zemeda	17	Maytenus arbutifolia	40	7	8	0	0	FALSE	NE	12.5207	1	1	2537
Debre Zemeda	17	Olea europea	35	6	5	0	0	FALSE	NE	12.5207	1	1	2537
Debre Zemeda	17	Pittosporum virdiflorum	85	8	7	0	0	FALSE	NE	12.5207	1	1	2537
Debre Zemeda	18	Allophylus abyssinicus	40	7	2	1	1	FALSE	NE	5.3233	3	3	2510
Debre Zemeda	18	Bersama abyssinica	85	8	7	1	1	FALSE	NE	5.3233	3	3	2510
Debre Zemeda	18	Calpurnia aurea	85	8	8	1	0	FALSE	NE	5.3233	3	3	2510
Debre Zemeda	18	Carissa spinarum	40	7	5	0	0	FALSE	NE	5.3233	3	3	2510
Debre Zemeda	18	Dodonaea angustifolia	65	8	2	0	0	FALSE	NE	5.3233	3	3	2510
Debre Zemeda	18	Juniperus procera	85	8	2	1	1	FALSE	NE	5.3233	3	3	2510
Debre Zemeda	18	Maytenus arbutifolia	65	8	9	0	0	FALSE	NE	5.3233	3	3	2510
Debre Zemeda	18	Myrsine africana	85	8	4	0	0	FALSE	NE	5.3233	3	3	2510
Debre Zemeda	18	Nuxia congeta	85	8	6	0	0	FALSE	NE	5.3233	3	3	2510
Debre Zemeda	18	Olea europea	40	7	6	0	0	FALSE	NE	5.3233	3	3	2510
Debre Zemeda	18	Osyris quareparteta	50	7	3	0	0	FALSE	NE	5.3233	3	3	2510
Debre Zemeda	18	Vepris dainellii	85	8	7	0	0	FALSE	NE	5.3233	3	3	2510
Debre Zemeda	19	Acacia abyssinica	40	7	5	0	0	FALSE	N	2.06493	3	3	2531
Debre Zemeda	19	Acokanthera schimperi	85	8	1	0	0	FALSE	N	2.06493	3	3	2531
Debre Zemeda	19	Allophylus abyssinicus	85	8	6	0	0	FALSE	N	2.06493	3	3	2531
Debre Zemeda	19	Carissa spinarum	60	7	14	0	0	FALSE	N	2.06493	3	3	2531
Debre Zemeda	19	Cordia africana	85	8	3	0	0	FALSE	N	2.06493	3	3	2531
Debre Zemeda	19	Cordia monioca	85	8	8	0	0	FALSE	N	2.06493	3	3	2531
Debre Zemeda	19	Euphorbia abyssinica	85	8	2	1	1	FALSE	N	2.06493	3	3	2531
Debre Zemeda	19	Juniperus procera	40	7	8	1	1	FALSE	N	2.06493	3	3	2531
Debre Zemeda	19	Myrsine africana	40	7	12	1	1	FALSE	N	2.06493	3	3	2531
Debre Zemeda	19	Nuxia congeta	85	8	2	1	1	FALSE	N	2.06493	3	3	2531
Debre Zemeda	19	Olea europea	40	7	6	1	1	FALSE	N	2.06493	3	3	2531
Debre Zemeda	19	Osyris quareparteta	50	7	1	0	0	FALSE	N	2.06493	3	3	2531
Debre Zemeda	19	Pittosporum virdiflorum	85	8	5	0	0	FALSE	N	2.06493	3	3	2531
Debre Zemeda	20	Allophylus abyssinicus	85	8	5	0	0	FALSE	N	1.94027	3	3	2250
Debre Zemeda	20	Allophylus rubifolious	85	8	8	0	0	FALSE	N	1.94027	3	3	2250
Debre Zemeda	20	Berberis holstii	40	7	1	0	0	FALSE	N	1.94027	3	3	2250
Debre Zemeda	20	Carissa spinarum	85	8	9	0	0	FALSE	N	1.94027	3	3	2250
Debre Zemeda	20	Chlorophytum tetraphyllum	35	6	6	0	0	FALSE	N	1.94027	3	3	2250
Debre Zemeda	20	Dodonaea angustifolia	45	7	6	0	0	FALSE	N	1.94027	3	3	2250
Debre Zemeda	20	Euphorbia abyssinica	75	8	9	0	0	FALSE	N	1.94027	3	3	2250
Debre Zemeda	20	Juniperus procera	85	8	7	0	0	FALSE	N	1.94027	3	3	2250
Debre Zemeda	20	Myrsine africana	85	8	4	0	0	FALSE	N	1.94027	3	3	2250
Debre Zemeda	20	Nuxia congeta	85	8	2	0	0	FALSE	N	1.94027	3	3	2250
Debre Zemeda	20	Olea europea	45	7	5	0	0	FALSE	N	1.94027	3	3	2250
Debre Zemeda	20	Osyris quareparteta	50	7	3	0	0	FALSE	N	1.94027	3	3	2250
Debre Zemeda	20	Osyris quareparteta	50	7	2	0	0	FALSE	N	1.94027	3	3	2250
Debre Zemeda	20	Pittosporum virdiflorum	85	8	6	0	0	FALSE	N	1.94027	3	3	2250
Gatira Tekelehaimanot	1	Allophylus abyssinicus	45	7	9	0	0	FALSE	NA	NA	NA	NA	NA
Gatira Tekelehaimanot	1	Carissa spinarum	85	8	1	0	0	FALSE	NA	NA	NA	NA	NA
Gatira Tekelehaimanot	1	Euclea racemosa	85	8	3	0	0	FALSE	NA	NA	NA	NA	NA
Gatira Tekelehaimanot	1	Euphorbia abyssinica	75	8	5	0	0	FALSE	NA	NA	NA	NA	NA
Gatira Tekelehaimanot	1	Juniperus procera	85	8	7	0	0	FALSE	NA	NA	NA	NA	NA
Gatira Tekelehaimanot	1	Olea europea	45	7	2	0	0	FALSE	NA	NA	NA	NA	NA
Gatira Tekelehaimanot	2	Celtis africana	80	8	4	0	0	FALSE	NA	NA	NA	NA	NA
Gatira Tekelehaimanot	2	Gladiolus candidus	45	7	9	0	0	FALSE	NA	NA	NA	NA	NA
Gatira Tekelehaimanot	2	Hypoestes forskaolii	80	8	3	0	0	FALSE	NA	NA	NA	NA	NA
Gatira Tekelehaimanot	2	Juniperus procera	45	7	2	0	0	FALSE	NA	NA	NA	NA	NA
Gatira Tekelehaimanot	2	Millettia ferruginea	80	8	9	0	0	TRUE	NA	NA	NA	NA	NA
Gatira Tekelehaimanot	2	Olea europea	45	7	6	0	0	FALSE	NA	NA	NA	NA	NA
Gatira Tekelehaimanot	2	Podocarpus falcatus	65	8	8	0	0	FALSE	NA	NA	NA	NA	NA
Gatira Tekelehaimanot	2	Psydrax schmperiana	80	8	8	0	0	FALSE	NA	NA	NA	NA	NA
Gatira Tekelehaimanot	2	Vepris nobilis	35	6	2	0	0	FALSE	NA	NA	NA	NA	NA
Gatira Tekelehaimanot	3	Calpurnia aurea	75	8	2	0	0	FALSE	NA	NA	NA	NA	NA
Gatira Tekelehaimanot	3	Carissa spinarum	35	6	3	0	0	FALSE	NA	NA	NA	NA	NA
Gatira Tekelehaimanot	3	Grewia vilosa	75	8	2	0	0	FALSE	NA	NA	NA	NA	NA
Gatira Tekelehaimanot	3	Ipomoea purpurea	35	6	1	0	0	TRUE	NA	NA	NA	NA	NA
Gatira Tekelehaimanot	3	Juniperus procera	80	8	12	0	0	FALSE	NA	NA	NA	NA	NA
Gatira Tekelehaimanot	3	Lippia adoensis	35	6	8	0	0	FALSE	NA	NA	NA	NA	NA
Gatira Tekelehaimanot	3	Olea europea	80	8	12	0	0	FALSE	NA	NA	NA	NA	NA
Gatira Tekelehaimanot	3	Podocarpus falcatus	80	8	1	0	0	FALSE	NA	NA	NA	NA	NA
Gatira Tekelehaimanot	3	Vepris nobilis	75	8	8	0	0	FALSE	NA	NA	NA	NA	NA
Gatira Tekelehaimanot	4	Calpurnia aurea	65	8	6	0	0	FALSE	NA	NA	NA	NA	NA
Gatira Tekelehaimanot	4	Gladiolus candidus	65	8	2	0	0	FALSE	NA	NA	NA	NA	NA
Gatira Tekelehaimanot	4	Juniperus procera	65	8	1	0	0	FALSE	NA	NA	NA	NA	NA
Gatira Tekelehaimanot	4	Maytenus arbutifolia	35	6	7	0	0	FALSE	NA	NA	NA	NA	NA
Gatira Tekelehaimanot	4	Olea europea	35	6	9	0	0	FALSE	NA	NA	NA	NA	NA
Gatira Tekelehaimanot	4	Podocarpus falcatus	65	8	5	0	0	FALSE	NA	NA	NA	NA	NA
Gatira Tekelehaimanot	4	Vepris nobilis	65	8	3	0	0	FALSE	NA	NA	NA	NA	NA
Gatira Tekelehaimanot	5	Celtis africana	65	8	5	0	0	FALSE	NA	NA	NA	NA	NA
Gatira Tekelehaimanot	5	Ehretia cymosa	35	6	2	0	0	FALSE	NA	NA	NA	NA	NA
Gatira Tekelehaimanot	5	Euclea shimperi	65	8	7	0	0	FALSE	NA	NA	NA	NA	NA
Gatira Tekelehaimanot	5	Euphorbia abyssinica	65	8	6	0	0	FALSE	NA	NA	NA	NA	NA
Gatira Tekelehaimanot	5	Grewia vilosa	65	8	1	0	0	FALSE	NA	NA	NA	NA	NA
Gatira Tekelehaimanot	5	Juniperus procera	65	8	6	0	0	FALSE	NA	NA	NA	NA	NA
Gatira Tekelehaimanot	5	Olea europea	35	6	12	0	0	FALSE	NA	NA	NA	NA	NA
Gatira Tekelehaimanot	5	Olea europea	35	6	1	0	0	FALSE	NA	NA	NA	NA	NA
Gatira Tekelehaimanot	5	Petrolobulem stellautm	65	8	3	0	0	FALSE	NA	NA	NA	NA	NA
Gatira Tekelehaimanot	5	Podocarpus falcatus	65	8	5	0	0	FALSE	NA	NA	NA	NA	NA
Gatira Tekelehaimanot	5	Psydrax schmperiana	65	8	8	0	0	FALSE	NA	NA	NA	NA	NA
Gatira Tekelehaimanot	6	Acacia seyal	65	8	5	0	0	FALSE	NA	NA	NA	NA	NA
Gatira Tekelehaimanot	6	Asparagus africanus	65	8	3	0	0	FALSE	NA	NA	NA	NA	NA
Gatira Tekelehaimanot	6	Berberis holstii	40	7	1	0	0	FALSE	NA	NA	NA	NA	NA
Gatira Tekelehaimanot	6	Carissa spinarum	65	8	7	0	0	FALSE	NA	NA	NA	NA	NA
Gatira Tekelehaimanot	6	Ehretia cymosa	65	8	7	0	0	FALSE	NA	NA	NA	NA	NA
Gatira Tekelehaimanot	6	Juniperus procera	35	6	1	0	0	FALSE	NA	NA	NA	NA	NA
Gatira Tekelehaimanot	6	Myrsine africana	65	8	1	0	0	FALSE	NA	NA	NA	NA	NA
Gatira Tekelehaimanot	6	Olea europea	65	8	3	0	0	FALSE	NA	NA	NA	NA	NA
Gatira Tekelehaimanot	6	Podocarpus falcatus	65	8	5	0	0	FALSE	NA	NA	NA	NA	NA
Gatira Tekelehaimanot	6	Psydrax schmperiana	35	6	4	0	0	FALSE	NA	NA	NA	NA	NA
Gatira Tekelehaimanot	7	Acacia nilotica	85	8	2	0	0	FALSE	NA	NA	NA	NA	NA
Gatira Tekelehaimanot	7	Acokanthera schimperi	45	7	1	0	0	FALSE	NA	NA	NA	NA	NA
Gatira Tekelehaimanot	7	Dodonaea angustifolia	85	8	1	0	0	FALSE	NA	NA	NA	NA	NA
Gatira Tekelehaimanot	7	Gamocarpha fruticosa	85	8	9	0	0	FALSE	NA	NA	NA	NA	NA
Gatira Tekelehaimanot	7	Gladiolus candidus	85	8	3	0	0	FALSE	NA	NA	NA	NA	NA
Gatira Tekelehaimanot	7	Grewia ferugenia	85	8	2	0	0	FALSE	NA	NA	NA	NA	NA
Gatira Tekelehaimanot	7	Grewia vilosa	85	8	3	0	0	FALSE	NA	NA	NA	NA	NA
Gatira Tekelehaimanot	7	Juniperus procera	85	8	9	0	0	FALSE	NA	NA	NA	NA	NA
Gatira Tekelehaimanot	7	Myrtus communis	35	6	8	0	0	FALSE	NA	NA	NA	NA	NA
Gatira Tekelehaimanot	7	Olea europea	45	7	8	0	0	FALSE	NA	NA	NA	NA	NA
Rama Kianemeheret	1	Acokanthera schimperi	35	6	2	1	1	FALSE	NA	NA	NA	NA	NA
Rama Kianemeheret	1	Allophylus abyssinicus	35	6	1	1	1	FALSE	NA	NA	NA	NA	NA
Rama Kianemeheret	1	Calpurnia aurea	55	7	1	0	0	FALSE	NA	NA	NA	NA	NA
Rama Kianemeheret	1	Carissa spinarum	50	7	3	0	0	FALSE	NA	NA	NA	NA	NA
Rama Kianemeheret	1	Clerodendrum myricoides	50	7	1	0	0	FALSE	NA	NA	NA	NA	NA
Rama Kianemeheret	1	Clerodendrum myricoides	35	6	1	0	0	FALSE	NA	NA	NA	NA	NA
Rama Kianemeheret	1	Ekbergia capensis	55	7	2	0	0	FALSE	NA	NA	NA	NA	NA
Rama Kianemeheret	1	Euclea shimperi	35	6	1	0	0	FALSE	NA	NA	NA	NA	NA
Rama Kianemeheret	1	Juniperus procera	85	8	13	1	1	FALSE	NA	NA	NA	NA	NA
Rama Kianemeheret	1	Justicia schimperiana	50	7	1	0	0	FALSE	NA	NA	NA	NA	NA
Rama Kianemeheret	1	Podocarpus falcatus	75	8	3	1	1	FALSE	NA	NA	NA	NA	NA
Rama Kianemeheret	2	Acokanthera schimperi	55	7	4	0	0	FALSE	NA	NA	NA	NA	NA
Rama Kianemeheret	2	Acokanthera schimperi	40	7	3	0	1	FALSE	NA	NA	NA	NA	NA
Rama Kianemeheret	2	Allophylus abyssinicus	60	7	3	1	1	FALSE	NA	NA	NA	NA	NA
Rama Kianemeheret	2	Asparagus africanus	35	6	8	0	0	FALSE	NA	NA	NA	NA	NA
Rama Kianemeheret	2	Carissa spinarum	25	6	1	0	0	FALSE	NA	NA	NA	NA	NA
Rama Kianemeheret	2	Celtis africana	45	7	3	0	0	FALSE	NA	NA	NA	NA	NA
Rama Kianemeheret	2	Clutia lanceolata	35	6	1	0	0	FALSE	NA	NA	NA	NA	NA
Rama Kianemeheret	2	Juniperus procera	90	9	8	1	1	FALSE	NA	NA	NA	NA	NA
Rama Kianemeheret	2	Maytenus arbutifolia	40	7	3	0	0	FALSE	NA	NA	NA	NA	NA
Rama Kianemeheret	2	Petrolobulem stellautm	50	7	2	0	0	FALSE	NA	NA	NA	NA	NA
Rama Kianemeheret	2	Podocarpus falcatus	75	8	5	1	1	FALSE	NA	NA	NA	NA	NA
Rama Kianemeheret	3	Allophylus abyssinicus	50	7	4	1	1	FALSE	NA	NA	NA	NA	NA
Rama Kianemeheret	3	Celtis africana	40	7	2	1	1	FALSE	NA	NA	NA	NA	NA
Rama Kianemeheret	3	Clutia lanceolata	40	7	5	0	0	FALSE	NA	NA	NA	NA	NA
Rama Kianemeheret	3	Euphorbia candilibrum	40	7	2	0	0	FALSE	NA	NA	NA	NA	NA
Rama Kianemeheret	3	Euphorbia triculi	40	7	5	0	0	FALSE	NA	NA	NA	NA	NA
Rama Kianemeheret	3	Juniperus procera	85	8	5	0	0	FALSE	NA	NA	NA	NA	NA
Rama Kianemeheret	3	Maytenus arbutifolia	40	7	4	0	0	FALSE	NA	NA	NA	NA	NA
Rama Kianemeheret	3	Psydrax schmperiana	40	7	5	0	0	FALSE	NA	NA	NA	NA	NA
Rama Kianemeheret	3	Rubus opetalus	40	7	4	0	0	FALSE	NA	NA	NA	NA	NA
Rama Kianemeheret	3	Rubus opetalus	35	6	5	0	0	FALSE	NA	NA	NA	NA	NA
Rama Kianemeheret	4	Acokanthera schimperi	50	7	4	0	0	FALSE	NA	NA	NA	NA	NA
Rama Kianemeheret	4	Acokanthera schimperi	50	7	8	0	0	FALSE	NA	NA	NA	NA	NA
Rama Kianemeheret	4	Acokanthera schimperi	70	8	8	0	0	FALSE	NA	NA	NA	NA	NA
Rama Kianemeheret	4	Allophylus abyssinicus	60	7	6	0	0	FALSE	NA	NA	NA	NA	NA
Rama Kianemeheret	4	Allophylus abyssinicus	65	8	10	0	0	FALSE	NA	NA	NA	NA	NA
Rama Kianemeheret	4	Carissa spinarum	35	6	10	0	0	FALSE	NA	NA	NA	NA	NA
Rama Kianemeheret	4	Clerodendrum myricoides	50	7	3	0	0	FALSE	NA	NA	NA	NA	NA
Rama Kianemeheret	4	Dodonaea angustifolia	40	7	5	0	0	FALSE	NA	NA	NA	NA	NA
Rama Kianemeheret	4	Dodonaea angustifolia	5	4	8	0	0	FALSE	NA	NA	NA	NA	NA
Rama Kianemeheret	4	Euclea shimperi	40	7	5	0	0	FALSE	NA	NA	NA	NA	NA
Rama Kianemeheret	4	Euclea shimperi	70	8	8	0	0	FALSE	NA	NA	NA	NA	NA
Rama Kianemeheret	4	Grewia bicolor	35	6	5	0	0	FALSE	NA	NA	NA	NA	NA
Rama Kianemeheret	4	Juniperus procera	90	9	5	0	0	FALSE	NA	NA	NA	NA	NA
Rama Kianemeheret	4	Maytenus arbutifolia	40	7	7	0	0	FALSE	NA	NA	NA	NA	NA
Rama Kianemeheret	4	Prunus africana	75	8	3	0	0	FALSE	NA	NA	NA	NA	NA
Rama Kianemeheret	4	Pteroloblum stellautm	45	7	4	0	0	FALSE	NA	NA	NA	NA	NA
Rama Kianemeheret	5	Acacia abyssinica	40	7	3	0	0	FALSE	NA	NA	NA	NA	NA
Rama Kianemeheret	5	Acacia nilotica	45	7	2	0	0	FALSE	NA	NA	NA	NA	NA
Rama Kianemeheret	5	Allophylus abyssinicus	85	8	8	0	0	FALSE	NA	NA	NA	NA	NA
Rama Kianemeheret	5	Clerodendrum myricoides	65	8	5	0	0	FALSE	NA	NA	NA	NA	NA
Rama Kianemeheret	5	Hypoestes forskaolii	70	8	NA	0	0	FALSE	NA	NA	NA	NA	NA
Rama Kianemeheret	5	Maytenus arbutifolia	70	8	5	0	0	FALSE	NA	NA	NA	NA	NA
Rama Kianemeheret	5	Olea europea	70	8	5	0	0	FALSE	NA	NA	NA	NA	NA
Rama Kianemeheret	6	Acacia abyssinica	65	8	5	0	0	FALSE	NA	NA	NA	NA	NA
Rama Kianemeheret	6	Acacia lahai	50	7	1	0	0	FALSE	NA	NA	NA	NA	NA
Rama Kianemeheret	6	Calpurnia aurea	60	7	15	0	0	FALSE	NA	NA	NA	NA	NA
Rama Kianemeheret	6	Carissa spinarum	60	7	12	0	0	FALSE	NA	NA	NA	NA	NA
Rama Kianemeheret	6	Clematis hirsuta	35	6	1	0	0	FALSE	NA	NA	NA	NA	NA
Rama Kianemeheret	6	Halleria lucida	50	7	1	0	0	TRUE	NA	NA	NA	NA	NA
Rama Kianemeheret	6	Jasminum grandiflorum	55	7	15	0	0	FALSE	NA	NA	NA	NA	NA
Rama Kianemeheret	6	Juniperus procera	75	8	6	0	0	FALSE	NA	NA	NA	NA	NA
Rama Kianemeheret	6	Lippia adoensis	80	8	15	0	0	FALSE	NA	NA	NA	NA	NA
Rama Kianemeheret	6	Olea europea	75	8	4	0	0	FALSE	NA	NA	NA	NA	NA
Rama Kianemeheret	6	Psydrax schmperiana	50	7	4	0	0	FALSE	NA	NA	NA	NA	NA
Rama Kianemeheret	7	Acacia oerifota	35	6	1	0	0	FALSE	NA	NA	NA	NA	NA
Rama Kianemeheret	7	Acacia seyal	35	6	1	0	0	FALSE	NA	NA	NA	NA	NA
Rama Kianemeheret	7	Carissa spinarum	35	6	5	0	0	FALSE	NA	NA	NA	NA	NA
Rama Kianemeheret	7	Carissa spinarum	45	7	1	0	0	FALSE	NA	NA	NA	NA	NA
Rama Kianemeheret	7	Hypoestes forskaolii	35	6	25	0	0	FALSE	NA	NA	NA	NA	NA
Rama Kianemeheret	7	Juniperus procera	85	8	5	0	0	FALSE	NA	NA	NA	NA	NA
Rama Kianemeheret	7	Olea europea	80	8	1	0	0	FALSE	NA	NA	NA	NA	NA
Rama Kianemeheret	7	Osyris quareparteta	50	7	5	0	0	FALSE	NA	NA	NA	NA	NA
Rama Kianemeheret	7	Rhus glutinosa	40	7	2	0	0	TRUE	NA	NA	NA	NA	NA
Rama Kianemeheret	7	Smilax aspera	35	6	15	0	0	FALSE	NA	NA	NA	NA	NA
Rama Kianemeheret	7	Solanum incanum	35	6	5	0	0	FALSE	NA	NA	NA	NA	NA
Rama Kianemeheret	8	Acalypha psilostachya	45	7	7	0	0	FALSE	NA	NA	NA	NA	NA
Rama Kianemeheret	8	Asparagus sebrules	90	9	10	0	0	FALSE	NA	NA	NA	NA	NA
Rama Kianemeheret	8	Carissa spinarum	80	8	10	0	0	FALSE	NA	NA	NA	NA	NA
Rama Kianemeheret	8	Clerodendrum myricoides	85	8	10	0	0	FALSE	NA	NA	NA	NA	NA
Rama Kianemeheret	8	Dodonaea angustifolia	80	8	10	0	0	FALSE	NA	NA	NA	NA	NA
Rama Kianemeheret	8	Hypoestes forskaolii	25	6	12	0	0	FALSE	NA	NA	NA	NA	NA
Rama Kianemeheret	8	Jasminum grandiflorum	15	6	10	0	0	FALSE	NA	NA	NA	NA	NA
Rama Kianemeheret	8	Maytenus arbutifolia	75	8	10	0	0	FALSE	NA	NA	NA	NA	NA
Rama Kianemeheret	8	Myrsine africana	38	7	6	0	0	FALSE	NA	NA	NA	NA	NA
Rama Kianemeheret	8	Olea europea	45	7	3	0	0	FALSE	NA	NA	NA	NA	NA
Rama Kianemeheret	8	Osyris quareparteta	50	7	10	0	0	FALSE	NA	NA	NA	NA	NA
Rama Kianemeheret	8	Swertia engleri	40	7	3	0	0	TRUE	NA	NA	NA	NA	NA
Rama Kianemeheret	9	Acacia lahai	15	6	6	0	0	FALSE	NA	NA	NA	NA	NA
Rama Kianemeheret	9	Acacia negrii	40	7	3	0	0	TRUE	NA	NA	NA	NA	NA
Rama Kianemeheret	9	Acacia seyal	25	6	5	0	0	FALSE	NA	NA	NA	NA	NA
Rama Kianemeheret	9	Carissa spinarum	50	7	10	0	0	FALSE	NA	NA	NA	NA	NA
Rama Kianemeheret	9	Juniperus procera	45	7	8	0	0	FALSE	NA	NA	NA	NA	NA
Rama Kianemeheret	9	Vernonia leopoldi	25	6	2	0	0	TRUE	NA	NA	NA	NA	NA
Rama Kianemeheret	10	Carissa spinarum	25	6	4	0	0	FALSE	NA	NA	NA	NA	NA
Rama Kianemeheret	10	Clematis hirsuta	70	8	10	0	0	FALSE	NA	NA	NA	NA	NA
Rama Kianemeheret	10	Clerodendrum myricoides	65	8	4	0	0	FALSE	NA	NA	NA	NA	NA
Rama Kianemeheret	10	Dodonaea angustifolia	80	8	14	0	0	FALSE	NA	NA	NA	NA	NA
Rama Kianemeheret	10	Euclea shimperi	75	8	10	0	0	FALSE	NA	NA	NA	NA	NA
Rama Kianemeheret	10	Halleria lucida	55	7	8	0	0	TRUE	NA	NA	NA	NA	NA
Rama Kianemeheret	10	Juniperus procera	50	7	8	0	0	FALSE	NA	NA	NA	NA	NA
Rama Kianemeheret	10	Maytenus arbutifolia	80	8	5	0	0	FALSE	NA	NA	NA	NA	NA
Rama Kianemeheret	10	Myrsine africana	45	7	4	0	0	FALSE	NA	NA	NA	NA	NA
Rama Kianemeheret	10	Olea europea	75	8	5	0	0	FALSE	NA	NA	NA	NA	NA
Rama Kianemeheret	11	Acacia negrii	40	7	1	0	0	TRUE	NA	NA	NA	NA	NA
Rama Kianemeheret	11	Bersama abyssinica	70	8	4	0	0	FALSE	NA	NA	NA	NA	NA
Rama Kianemeheret	11	Carissa spinarum	70	8	25	0	0	FALSE	NA	NA	NA	NA	NA
Rama Kianemeheret	11	Clerodendrum myricoides	65	8	8	0	0	FALSE	NA	NA	NA	NA	NA
Rama Kianemeheret	11	Juniperus procera	70	8	6	0	0	FALSE	NA	NA	NA	NA	NA
Rama Kianemeheret	11	Lippia adoensis	85	8	25	0	0	FALSE	NA	NA	NA	NA	NA
Rama Kianemeheret	11	Myrsine africana	70	8	12	0	0	FALSE	NA	NA	NA	NA	NA
Rama Kianemeheret	11	Solanum marginatum	65	8	9	0	0	FALSE	NA	NA	NA	NA	NA
Rama Kianemeheret	11	Withania somnifera	45	7	1	0	0	FALSE	NA	NA	NA	NA	NA
Rama Kianemeheret	12	Allophylus abyssinicus	65	8	2	0	0	FALSE	NA	NA	NA	NA	NA
Rama Kianemeheret	12	Allophylus abyssinicus	35	6	5	0	0	FALSE	NA	NA	NA	NA	NA
Rama Kianemeheret	12	Carissa spinarum	50	7	18	0	0	FALSE	NA	NA	NA	NA	NA
Rama Kianemeheret	12	Dodonaea angustifolia	75	8	12	0	0	FALSE	NA	NA	NA	NA	NA
Rama Kianemeheret	12	Jasminum grandiflorum	40	7	32	0	0	FALSE	NA	NA	NA	NA	NA
Rama Kianemeheret	12	Juniperus procera	60	7	2	0	0	FALSE	NA	NA	NA	NA	NA
Rama Kianemeheret	12	Maytenus arbutifolia	55	7	12	0	0	FALSE	NA	NA	NA	NA	NA
Rama Kianemeheret	12	Olea europea	80	8	2	0	0	FALSE	NA	NA	NA	NA	NA
Rama Kianemeheret	12	Psydrax schmperiana	60	7	5	0	0	FALSE	NA	NA	NA	NA	NA
Rama Kianemeheret	13	Acokanthera schimperi	35	6	4	0	0	FALSE	NA	NA	NA	NA	NA
Rama Kianemeheret	13	Allophylus abyssinicus	35	6	2	0	0	FALSE	NA	NA	NA	NA	NA
Rama Kianemeheret	13	Clerodendrum myricoides	35	6	12	0	0	FALSE	NA	NA	NA	NA	NA
Rama Kianemeheret	13	Datura innoxia	20	6	1	0	0	TRUE	NA	NA	NA	NA	NA
Rama Kianemeheret	13	Dodonaea angustifolia	50	7	2	0	0	FALSE	NA	NA	NA	NA	NA
Rama Kianemeheret	13	Euclea shimperi	35	6	5	0	0	FALSE	NA	NA	NA	NA	NA
Rama Kianemeheret	13	Juniperus procera	35	6	8	0	0	FALSE	NA	NA	NA	NA	NA
Rama Kianemeheret	13	Olea europea	50	7	2	1	1	FALSE	NA	NA	NA	NA	NA
Rama Kianemeheret	13	Psydrax schmperiana	35	6	8	0	0	FALSE	NA	NA	NA	NA	NA
Rama Kianemeheret	14	Acokanthera schimperi	45	7	2	1	1	FALSE	NA	NA	NA	NA	NA
Rama Kianemeheret	14	Carissa spinarum	40	7	5	0	0	FALSE	NA	NA	NA	NA	NA
Rama Kianemeheret	14	Juniperus procera	90	9	5	1	1	FALSE	NA	NA	NA	NA	NA
Rama Kianemeheret	14	Petrolobulem stellautm	70	8	4	0	0	FALSE	NA	NA	NA	NA	NA
Rama Kianemeheret	14	Phytolacca dodecanera	35	6	6	0	0	FALSE	NA	NA	NA	NA	NA
Rama Kianemeheret	14	Podocarpus falcatus	90	9	6	1	1	FALSE	NA	NA	NA	NA	NA
Rama Kianemeheret	14	Prunus africana	70	8	6	0	0	FALSE	NA	NA	NA	NA	NA
Rama Kianemeheret	14	Psydrax schmperiana	35	6	2	0	0	FALSE	NA	NA	NA	NA	NA
Rama Kianemeheret	14	Pteroloblum stellautm	45	7	6	0	0	FALSE	NA	NA	NA	NA	NA
Rama Kianemeheret	14	Verbascum sinaticum	75	8	4	0	0	FALSE	NA	NA	NA	NA	NA
Rama Kianemeheret	14	Withania somnifera	80	8	6	0	0	FALSE	NA	NA	NA	NA	NA
Rama Kianemeheret	15	Agave sisalana	50	7	5	0	0	FALSE	NA	NA	NA	NA	NA
Rama Kianemeheret	15	Allophylus abyssinicus	85	8	2	0	0	FALSE	NA	NA	NA	NA	NA
Rama Kianemeheret	15	Datura innoxia	20	6	1	0	0	TRUE	NA	NA	NA	NA	NA
Rama Kianemeheret	15	Gladiolus candidus	60	7	3	0	0	FALSE	NA	NA	NA	NA	NA
Rama Kianemeheret	15	Juniperus procera	85	8	5	0	0	FALSE	NA	NA	NA	NA	NA
Rama Kianemeheret	15	Stephania abyssinica	65	8	1	0	0	FALSE	NA	NA	NA	NA	NA
Rama Kianemeheret	15	Sydrax schimperiana	70	8	2	0	0	FALSE	NA	NA	NA	NA	NA
Rama Kianemeheret	15	Vepris nobilis	75	8	8	0	0	FALSE	NA	NA	NA	NA	NA
Rama Kianemeheret	16	Acokanthera schimperi	65	8	6	0	0	FALSE	NA	NA	NA	NA	NA
Rama Kianemeheret	16	Carissa spinarum	85	8	5	0	0	FALSE	NA	NA	NA	NA	NA
Rama Kianemeheret	16	Clematis hirsuta	35	6	2	0	0	FALSE	NA	NA	NA	NA	NA
Rama Kianemeheret	16	Gladiolus candidus	50	7	8	0	0	FALSE	NA	NA	NA	NA	NA
Rama Kianemeheret	16	Juniperus procera	60	7	2	0	0	FALSE	NA	NA	NA	NA	NA
Rama Kianemeheret	16	Lippia adoensis	85	8	8	0	0	FALSE	NA	NA	NA	NA	NA
Rama Kianemeheret	16	Myrsine africana	65	8	8	0	0	FALSE	NA	NA	NA	NA	NA
Rama Kianemeheret	16	Olea europea	75	8	2	0	0	FALSE	NA	NA	NA	NA	NA
Rama Kianemeheret	16	Psydrax schmperiana	25	6	8	0	0	FALSE	NA	NA	NA	NA	NA
Rama Kianemeheret	16	Stephania abyssinica	35	6	2	0	0	FALSE	NA	NA	NA	NA	NA
Rama Kianemeheret	16	Withania somnifera	75	8	5	0	0	FALSE	NA	NA	NA	NA	NA
Rama Kianemeheret	17	Agave sisalana	65	8	8	0	0	FALSE	NA	NA	NA	NA	NA
Rama Kianemeheret	17	Asparagus sebrules	75	8	5	0	0	FALSE	NA	NA	NA	NA	NA
Rama Kianemeheret	17	Calpurnia aurea	35	6	5	0	0	FALSE	NA	NA	NA	NA	NA
Rama Kianemeheret	17	Carissa spinarum	35	6	8	0	0	FALSE	NA	NA	NA	NA	NA
Rama Kianemeheret	17	Celtis africana	50	7	5	0	0	FALSE	NA	NA	NA	NA	NA
Rama Kianemeheret	17	Debregeasia saeneb	35	6	8	0	0	FALSE	NA	NA	NA	NA	NA
Rama Kianemeheret	17	Jasminum grandiflorum	85	8	8	0	0	FALSE	NA	NA	NA	NA	NA
Rama Kianemeheret	17	Juniperus procera	85	8	5	0	0	FALSE	NA	NA	NA	NA	NA
Rama Kianemeheret	17	Lippia adoensis	35	6	2	0	0	FALSE	NA	NA	NA	NA	NA
Rama Kianemeheret	17	Myrsine africana	65	8	5	0	0	FALSE	NA	NA	NA	NA	NA
Rama Kianemeheret	17	Prunus africana	80	8	5	0	0	FALSE	NA	NA	NA	NA	NA
Rama Kianemeheret	17	Psydrax schmperiana	35	6	8	0	0	FALSE	NA	NA	NA	NA	NA
Rama Kianemeheret	17	Stephania abyssinica	50	7	8	0	0	FALSE	NA	NA	NA	NA	NA
Rama Kianemeheret	18	Allophylus abyssinicus	65	8	8	0	0	FALSE	NA	NA	NA	NA	NA
Rama Kianemeheret	18	Calpurnia aurea	35	6	15	0	0	FALSE	NA	NA	NA	NA	NA
Rama Kianemeheret	18	Carissa spinarum	75	8	12	0	0	FALSE	NA	NA	NA	NA	NA
Rama Kianemeheret	18	Croton macrostachyus	50	7	2	0	0	FALSE	NA	NA	NA	NA	NA
Rama Kianemeheret	18	Juniperus procera	35	6	6	0	0	FALSE	NA	NA	NA	NA	NA
Rama Kianemeheret	18	Lippia adoensis	35	6	15	0	0	FALSE	NA	NA	NA	NA	NA
Rama Kianemeheret	18	Maytenus arbutifolia	65	8	14	0	0	FALSE	NA	NA	NA	NA	NA
Rama Kianemeheret	18	Myrsine africana	50	7	12	0	0	FALSE	NA	NA	NA	NA	NA
Rama Kianemeheret	18	Olea europea	80	8	5	0	0	FALSE	NA	NA	NA	NA	NA
Rama Kianemeheret	18	Osyris quareparteta	50	7	8	0	0	FALSE	NA	NA	NA	NA	NA
Rama Kianemeheret	18	Psydrax schmperiana	35	6	5	0	0	FALSE	NA	NA	NA	NA	NA
Rama Kianemeheret	19	Acacia abyssinica	75	8	5	0	0	FALSE	NA	NA	NA	NA	NA
Rama Kianemeheret	19	Carissa spinarum	80	8	12	0	0	FALSE	NA	NA	NA	NA	NA
Rama Kianemeheret	19	Chlorophytum tetraphyllum	35	6	2	0	0	FALSE	NA	NA	NA	NA	NA
Rama Kianemeheret	19	Clematis hirsuta	85	8	1	0	0	FALSE	NA	NA	NA	NA	NA
Rama Kianemeheret	19	Jasminum grandiflorum	85	8	15	0	0	FALSE	NA	NA	NA	NA	NA
Rama Kianemeheret	19	Juniperus procera	35	6	6	1	1	FALSE	NA	NA	NA	NA	NA
Rama Kianemeheret	19	Olea europea	35	6	4	1	1	FALSE	NA	NA	NA	NA	NA
Rama Kianemeheret	19	Psydrax schmperiana	50	7	4	0	0	FALSE	NA	NA	NA	NA	NA
Rama Kianemeheret	20	Acacia lahai	50	7	1	0	0	FALSE	NA	NA	NA	NA	NA
Rama Kianemeheret	20	Carissa spinarum	65	8	5	0	0	FALSE	NA	NA	NA	NA	NA
Rama Kianemeheret	20	Hypoestes forskaolii	35	6	25	0	0	FALSE	NA	NA	NA	NA	NA
Rama Kianemeheret	20	Juniperus procera	75	8	5	0	0	FALSE	NA	NA	NA	NA	NA
Rama Kianemeheret	20	Osyris quareparteta	50	7	5	0	0	FALSE	NA	NA	NA	NA	NA
Rama Kianemeheret	20	Smilax aspera	35	6	15	0	0	FALSE	NA	NA	NA	NA	NA
Rama Kianemeheret	20	Solanum incanum	35	6	5	0	0	FALSE	NA	NA	NA	NA	NA
Rama Kianemeheret	21	Acacia oerifota	35	6	1	0	0	FALSE	NA	NA	NA	NA	NA
Rama Kianemeheret	21	Acacia seyal	80	8	1	0	0	FALSE	NA	NA	NA	NA	NA
Rama Kianemeheret	21	Carissa spinarum	85	8	1	0	0	FALSE	NA	NA	NA	NA	NA
Rama Kianemeheret	21	Hypoestes forskaolii	85	8	12	0	0	FALSE	NA	NA	NA	NA	NA
Rama Kianemeheret	21	Juniperus procera	60	7	11	0	0	FALSE	NA	NA	NA	NA	NA
Rama Kianemeheret	21	Lippia adoensis	85	8	25	0	0	FALSE	NA	NA	NA	NA	NA
Rama Kianemeheret	21	Olea europea	85	8	1	0	0	FALSE	NA	NA	NA	NA	NA
Rama Kianemeheret	22	Acacia nilotica	55	7	14	0	0	FALSE	NA	NA	NA	NA	NA
Rama Kianemeheret	22	Calpurnia aurea	25	6	11	0	0	FALSE	NA	NA	NA	NA	NA
Rama Kianemeheret	22	Carissa spinarum	50	7	12	0	0	FALSE	NA	NA	NA	NA	NA
Rama Kianemeheret	22	Dombeya torrida	55	7	1	0	0	FALSE	NA	NA	NA	NA	NA
Rama Kianemeheret	22	Myrsine africana	55	7	20	0	0	FALSE	NA	NA	NA	NA	NA
Rama Kianemeheret	22	Olea europea	50	7	3	0	0	FALSE	NA	NA	NA	NA	NA
Rama Kianemeheret	22	Osyris quareparteta	50	7	25	0	0	FALSE	NA	NA	NA	NA	NA
Rama Kianemeheret	22	Otostegia endegofera	55	7	10	0	0	FALSE	NA	NA	NA	NA	NA
Rama Kianemeheret	23	Acokanthera schimperi	50	7	4	0	0	FALSE	NA	NA	NA	NA	NA
Rama Kianemeheret	23	Carissa spinarum	55	7	12	0	0	FALSE	NA	NA	NA	NA	NA
Rama Kianemeheret	23	Jasminum grandiflorum	45	7	32	0	0	FALSE	NA	NA	NA	NA	NA
Rama Kianemeheret	23	Juniperus procera	55	7	1	0	0	FALSE	NA	NA	NA	NA	NA
Rama Kianemeheret	23	Maytenus arbutifolia	75	8	25	0	0	FALSE	NA	NA	NA	NA	NA
Rama Kianemeheret	23	Olea europea	85	8	25	0	0	FALSE	NA	NA	NA	NA	NA
Rama Kianemeheret	23	Psydrax schmperiana	55	7	12	0	0	FALSE	NA	NA	NA	NA	NA
Rama Kianemeheret	23	Stephania abyssinica	55	7	18	0	0	FALSE	NA	NA	NA	NA	NA
Rama Kianemeheret	24	Acokanthera schimperi	25	6	25	0	0	FALSE	NA	NA	NA	NA	NA
Rama Kianemeheret	24	Carissa spinarum	45	7	36	0	0	FALSE	NA	NA	NA	NA	NA
Rama Kianemeheret	24	Juniperus procera	85	8	5	0	0	FALSE	NA	NA	NA	NA	NA
Rama Kianemeheret	24	Psydrax schmperiana	45	7	1	0	0	FALSE	NA	NA	NA	NA	NA
Rama Kianemeheret	25	Calpurnia aurea	33	6	2	0	0	FALSE	NA	NA	NA	NA	NA
Rama Kianemeheret	25	Carissa spinarum	35	6	6	0	0	FALSE	NA	NA	NA	NA	NA
Rama Kianemeheret	25	Celtis africana	40	7	8	0	0	FALSE	NA	NA	NA	NA	NA
Rama Kianemeheret	25	Hypoestes forskaolii	80	8	4	0	0	FALSE	NA	NA	NA	NA	NA
Rama Kianemeheret	25	Juniperus procera	80	8	12	0	0	FALSE	NA	NA	NA	NA	NA
Rama Kianemeheret	25	Justicia schimperiana	75	8	9	0	0	FALSE	NA	NA	NA	NA	NA
Rama Kianemeheret	25	Podocarpus falcatus	80	8	5	0	0	FALSE	NA	NA	NA	NA	NA
Rama Kianemeheret	25	Psydrax schmperiana	50	7	5	0	0	FALSE	NA	NA	NA	NA	NA
Rama Kianemeheret	26	Acokanthera schimperi	90	9	9	0	0	FALSE	NA	NA	NA	NA	NA
Rama Kianemeheret	26	Calpurnia aurea	75	8	8	0	0	FALSE	NA	NA	NA	NA	NA
Rama Kianemeheret	26	Clematis hirsuta	75	8	9	0	0	FALSE	NA	NA	NA	NA	NA
Rama Kianemeheret	26	Juniperus procera	80	8	5	0	0	FALSE	NA	NA	NA	NA	NA
Rama Kianemeheret	26	Podocarpus falcatus	83	8	9	0	0	FALSE	NA	NA	NA	NA	NA
Rama Kianemeheret	26	Vepris nobilis	85	8	8	0	0	FALSE	NA	NA	NA	NA	NA
Rama Kianemeheret	27	Calpurnia aurea	50	7	12	0	0	FALSE	NA	NA	NA	NA	NA
Rama Kianemeheret	27	Carissa spinarum	70	8	12	0	0	FALSE	NA	NA	NA	NA	NA
Rama Kianemeheret	27	Hypoestes forskaolii	55	7	15	0	0	FALSE	NA	NA	NA	NA	NA
Rama Kianemeheret	27	Juniperus procera	75	8	2	0	0	FALSE	NA	NA	NA	NA	NA
Rama Kianemeheret	27	Justicia schimperiana	75	8	5	0	0	FALSE	NA	NA	NA	NA	NA
Rama Kianemeheret	27	Maytenus arbutifolia	80	8	9	0	0	FALSE	NA	NA	NA	NA	NA
Rama Kianemeheret	27	Podocarpus falcatus	75	8	8	0	0	FALSE	NA	NA	NA	NA	NA
Rama Kianemeheret	27	Psydrax schmperiana	55	7	1	0	0	FALSE	NA	NA	NA	NA	NA
Rama Kianemeheret	27	Solanum incanum	40	7	6	0	0	FALSE	NA	NA	NA	NA	NA
Rama Kianemeheret	27	Stephania abyssinica	75	8	2	0	0	FALSE	NA	NA	NA	NA	NA
Rama Kianemeheret	27	Vepris nobilis	25	6	14	0	0	FALSE	NA	NA	NA	NA	NA
Rama Kianemeheret	27	Verbascum sinaticum	70	8	8	0	0	FALSE	NA	NA	NA	NA	NA
Rama Kianemeheret	28	Hypoestes forskaolii	50	7	14	0	0	FALSE	NA	NA	NA	NA	NA
Rama Kianemeheret	28	Juniperus procera	75	8	5	0	0	FALSE	NA	NA	NA	NA	NA
Rama Kianemeheret	28	Justicia schimperiana	45	7	25	0	0	FALSE	NA	NA	NA	NA	NA
Rama Kianemeheret	28	Maytenus arbutifolia	40	7	25	0	0	FALSE	NA	NA	NA	NA	NA
Rama Kianemeheret	28	Podocarpus falcatus	85	8	2	0	0	FALSE	NA	NA	NA	NA	NA
Rama Kianemeheret	28	Psydrax schmperiana	50	7	5	0	0	FALSE	NA	NA	NA	NA	NA
Rama Kianemeheret	28	Solanum incanum	50	7	12	0	0	FALSE	NA	NA	NA	NA	NA
Rama Kianemeheret	29	Allophylus abyssinicus	60	7	15	0	0	FALSE	NA	NA	NA	NA	NA
Rama Kianemeheret	29	Carissa spinarum	55	7	52	0	0	FALSE	NA	NA	NA	NA	NA
Rama Kianemeheret	29	Juniperus procera	80	8	6	0	0	FALSE	NA	NA	NA	NA	NA
Rama Kianemeheret	29	Psydrax schmperiana	50	7	2	0	0	FALSE	NA	NA	NA	NA	NA
Rama Kianemeheret	30	Acacia albida	55	7	8	0	0	FALSE	NA	NA	NA	NA	NA
Rama Kianemeheret	30	Acacia lahai	60	7	2	0	0	FALSE	NA	NA	NA	NA	NA
Rama Kianemeheret	30	Allophylus abyssinicus	60	7	2	0	0	FALSE	NA	NA	NA	NA	NA
Rama Kianemeheret	30	Carissa spinarum	40	7	6	0	0	FALSE	NA	NA	NA	NA	NA
Rama Kianemeheret	30	Dodonaea angustifolia	40	7	8	0	0	FALSE	NA	NA	NA	NA	NA
Rama Kianemeheret	30	Juniperus procera	25	6	4	0	0	FALSE	NA	NA	NA	NA	NA
Rama Kianemeheret	30	Myrsine africana	25	6	9	0	0	FALSE	NA	NA	NA	NA	NA
Rama Kianemeheret	30	Pteroloblum stellautm	55	7	2	0	0	FALSE	NA	NA	NA	NA	NA
Rama Kianemeheret	30	Stephania abyssinica	50	7	2	0	0	FALSE	NA	NA	NA	NA	NA
Rama Kianemeheret	31	Allophylus abyssinicus	31	6	12	0	0	FALSE	NA	NA	NA	NA	NA
Rama Kianemeheret	31	Clematis hirsuta	79	8	8	0	0	FALSE	NA	NA	NA	NA	NA
Rama Kianemeheret	31	Dodonaea angustifolia	32	6	5	0	0	FALSE	NA	NA	NA	NA	NA
Rama Kianemeheret	31	Juniperus procera	80	8	6	0	0	FALSE	NA	NA	NA	NA	NA
Rama Kianemeheret	31	Maytenus arbutifolia	40	7	5	0	0	FALSE	NA	NA	NA	NA	NA
Rama Kianemeheret	31	Psydrax schmperiana	35	6	9	0	0	FALSE	NA	NA	NA	NA	NA
Rama Kianemeheret	31	Pteroloblum stellautm	78	8	6	0	0	FALSE	NA	NA	NA	NA	NA
Rama Kianemeheret	31	Rhus glutinosa	80	8	9	0	0	TRUE	NA	NA	NA	NA	NA
Rama Kianemeheret	32	Allophylus abyssinicus	80	8	2	0	0	FALSE	NA	NA	NA	NA	NA
Rama Kianemeheret	32	Asparagus africanus	84	8	15	0	0	FALSE	NA	NA	NA	NA	NA
Rama Kianemeheret	32	Asparagus sebrules	50	7	12	0	0	FALSE	NA	NA	NA	NA	NA
Rama Kianemeheret	32	Carissa spinarum	45	7	33	0	0	FALSE	NA	NA	NA	NA	NA
Rama Kianemeheret	32	Clematis hirsuta	50	7	32	0	0	FALSE	NA	NA	NA	NA	NA
Rama Kianemeheret	32	Dodonaea angustifolia	73	8	6	0	0	FALSE	NA	NA	NA	NA	NA
Rama Kianemeheret	32	Hypoestes forskaolii	83	8	36	0	0	FALSE	NA	NA	NA	NA	NA
Rama Kianemeheret	32	Juniperus procera	40	7	6	0	0	FALSE	NA	NA	NA	NA	NA
Rama Kianemeheret	32	Maytenus arbutifolia	75	8	15	0	0	FALSE	NA	NA	NA	NA	NA
Rama Kianemeheret	32	Olea europea	81	8	5	0	0	FALSE	NA	NA	NA	NA	NA
Rama Kianemeheret	32	Petrolobulem stellautm	25	6	12	0	0	FALSE	NA	NA	NA	NA	NA
Rama Kianemeheret	32	Psydrax schmperiana	82	8	2	0	0	FALSE	NA	NA	NA	NA	NA
Rama Kianemeheret	33	Carissa spinarum	76	8	10	0	0	FALSE	NA	NA	NA	NA	NA
Rama Kianemeheret	33	Juniperus procera	74	8	9	0	0	FALSE	NA	NA	NA	NA	NA
Rama Kianemeheret	33	Maytenus arbutifolia	77	8	11	0	0	FALSE	NA	NA	NA	NA	NA
Rama Kianemeheret	33	Osyris quareparteta	50	7	14	0	0	FALSE	NA	NA	NA	NA	NA
Rama Kianemeheret	33	Petrolobulem stellautm	80	8	12	0	0	FALSE	NA	NA	NA	NA	NA
Rama Kianemeheret	33	Psydrax schmperiana	75	8	8	0	0	FALSE	NA	NA	NA	NA	NA
Rama Kianemeheret	33	Rhus glutinosa	79	8	15	0	0	TRUE	NA	NA	NA	NA	NA
Rama Kianemeheret	34	Carissa spinarum	40	7	25	0	0	FALSE	NA	NA	NA	NA	NA
Rama Kianemeheret	34	Dodonaea angustifolia	40	7	12	0	0	FALSE	NA	NA	NA	NA	NA
Rama Kianemeheret	34	Juniperus procera	45	7	2	0	0	FALSE	NA	NA	NA	NA	NA
Rama Kianemeheret	34	Olea europea	75	8	3	0	0	FALSE	NA	NA	NA	NA	NA
Rama Kianemeheret	34	Petrolobulem stellautm	50	7	3	0	0	FALSE	NA	NA	NA	NA	NA
Rama Kianemeheret	35	Carissa spinarum	85	8	12	0	0	FALSE	NA	NA	NA	NA	NA
Rama Kianemeheret	35	Clematis hirsuta	75	8	2	0	0	FALSE	NA	NA	NA	NA	NA
Rama Kianemeheret	35	Dodonaea angustifolia	40	7	25	0	0	FALSE	NA	NA	NA	NA	NA
Rama Kianemeheret	35	Juniperus procera	75	8	25	0	0	FALSE	NA	NA	NA	NA	NA
Rama Kianemeheret	35	Maytenus arbutifolia	40	7	26	0	0	FALSE	NA	NA	NA	NA	NA
Rama Kianemeheret	35	Myrsine africana	92	9	25	0	0	FALSE	NA	NA	NA	NA	NA
Rama Kianemeheret	35	Olea europea	90	9	2	0	0	FALSE	NA	NA	NA	NA	NA
Rama Kianemeheret	35	Osyris quareparteta	50	7	24	0	0	FALSE	NA	NA	NA	NA	NA
Rama Kianemeheret	35	Psydrax schmperiana	80	8	23	0	0	FALSE	NA	NA	NA	NA	NA
Rama Kianemeheret	36	Acacia negrii	88	9	1	0	0	TRUE	NA	NA	NA	NA	NA
Rama Kianemeheret	36	Acacia nilotica	88	9	1	0	0	FALSE	NA	NA	NA	NA	NA
Rama Kianemeheret	36	Carissa spinarum	55	7	9	0	0	FALSE	NA	NA	NA	NA	NA
Rama Kianemeheret	36	Dodonaea angustifolia	55	7	9	0	0	FALSE	NA	NA	NA	NA	NA
Rama Kianemeheret	36	Juniperus procera	85	8	12	0	0	FALSE	NA	NA	NA	NA	NA
Rama Kianemeheret	36	Myrsine africana	45	7	18	0	0	FALSE	NA	NA	NA	NA	NA
Rama Kianemeheret	36	Psydrax schmperiana	55	7	9	0	0	FALSE	NA	NA	NA	NA	NA
Rama Kianemeheret	37	Carissa spinarum	40	7	9	0	0	FALSE	NA	NA	NA	NA	NA
Rama Kianemeheret	37	Dodonaea angustifolia	40	7	9	0	0	FALSE	NA	NA	NA	NA	NA
Rama Kianemeheret	37	Juniperus procera	55	7	9	0	0	FALSE	NA	NA	NA	NA	NA
Rama Kianemeheret	37	Maytenus arbutifolia	77	8	8	0	0	FALSE	NA	NA	NA	NA	NA
Rama Kianemeheret	37	Osyris quareparteta	50	7	9	0	0	FALSE	NA	NA	NA	NA	NA
Rama Kianemeheret	37	Psydrax schmperiana	75	8	7	0	0	FALSE	NA	NA	NA	NA	NA
Rama Kianemeheret	38	Calpurnia aurea	80	8	9	0	0	FALSE	NA	NA	NA	NA	NA
Rama Kianemeheret	38	Carissa spinarum	82	8	9	0	0	FALSE	NA	NA	NA	NA	NA
Rama Kianemeheret	38	Dodonaea angustifolia	50	7	7	0	0	FALSE	NA	NA	NA	NA	NA
Rama Kianemeheret	38	Juniperus procera	78	8	9	0	0	FALSE	NA	NA	NA	NA	NA
Rama Kianemeheret	38	Rhus glutinosa	81	8	8	0	0	TRUE	NA	NA	NA	NA	NA
Rama Kianemeheret	39	Allophylus abyssinicus	50	7	12	0	0	FALSE	NA	NA	NA	NA	NA
Rama Kianemeheret	39	Carissa spinarum	67	8	9	0	0	FALSE	NA	NA	NA	NA	NA
Rama Kianemeheret	39	Dodonaea angustifolia	66	8	7	0	0	FALSE	NA	NA	NA	NA	NA
Rama Kianemeheret	39	Juniperus procera	65	8	9	0	0	FALSE	NA	NA	NA	NA	NA
Rama Kianemeheret	39	Olea europea	50	7	8	0	0	FALSE	NA	NA	NA	NA	NA
Rama Kianemeheret	39	Psydrax schmperiana	50	7	2	0	0	FALSE	NA	NA	NA	NA	NA
Rama Kianemeheret	39	Rhus glutinosa	83	8	8	0	0	TRUE	NA	NA	NA	NA	NA
Rama Kianemeheret	40	Acokanthera schimperi	50	7	6	0	0	FALSE	NA	NA	NA	NA	NA
Rama Kianemeheret	40	Calpurnia aurea	80	8	8	0	0	FALSE	NA	NA	NA	NA	NA
Rama Kianemeheret	40	Carissa spinarum	80	8	6	0	0	FALSE	NA	NA	NA	NA	NA
Rama Kianemeheret	40	Juniperus procera	40	7	3	0	0	FALSE	NA	NA	NA	NA	NA
Rama Kianemeheret	40	Maytenus arbutifolia	80	8	5	0	0	FALSE	NA	NA	NA	NA	NA
Rama Kianemeheret	40	Podocarpus falcatus	80	8	7	0	0	FALSE	NA	NA	NA	NA	NA
Rama Kianemeheret	40	Pteroloblum stellautm	80	8	9	0	0	FALSE	NA	NA	NA	NA	NA
Rama Kianemeheret	41	Acacia abyssinica	85	8	9	0	0	FALSE	NA	NA	NA	NA	NA
Rama Kianemeheret	41	Allophylus abyssinicus	62	8	8	0	0	FALSE	NA	NA	NA	NA	NA
Rama Kianemeheret	41	Calpurnia aurea	80	8	4	0	0	FALSE	NA	NA	NA	NA	NA
Rama Kianemeheret	41	Carissa spinarum	63	8	6	0	0	FALSE	NA	NA	NA	NA	NA
Rama Kianemeheret	41	Celtis africana	86	9	4	0	0	FALSE	NA	NA	NA	NA	NA
Rama Kianemeheret	41	Clematis hirsuta	64	8	15	0	0	FALSE	NA	NA	NA	NA	NA
Rama Kianemeheret	41	Euclea racemosa	65	8	12	0	0	FALSE	NA	NA	NA	NA	NA
Rama Kianemeheret	41	Grewia vilosa	87	9	2	0	0	FALSE	NA	NA	NA	NA	NA
Rama Kianemeheret	41	Juniperus procera	80	8	3	0	0	FALSE	NA	NA	NA	NA	NA
Rama Kianemeheret	42	Carissa spinarum	81	8	15	0	0	FALSE	NA	NA	NA	NA	NA
Rama Kianemeheret	42	Dombeya torrida	82	8	10	0	0	FALSE	NA	NA	NA	NA	NA
Rama Kianemeheret	42	Euclea shimperi	70	8	25	0	0	FALSE	NA	NA	NA	NA	NA
Rama Kianemeheret	42	Juniperus procera	76	8	2	0	0	FALSE	NA	NA	NA	NA	NA
Rama Kianemeheret	42	Psydrax schmperiana	75	8	23	0	0	FALSE	NA	NA	NA	NA	NA
Rama Kianemeheret	43	Acokanthera schimperi	75	8	5	0	0	FALSE	NA	NA	NA	NA	NA
Rama Kianemeheret	43	Allophylus abyssinicus	80	8	12	1	1	FALSE	NA	NA	NA	NA	NA
Rama Kianemeheret	43	Calpurnia aurea	80	8	15	0	0	FALSE	NA	NA	NA	NA	NA
Rama Kianemeheret	43	Carissa spinarum	81	8	11	0	0	FALSE	NA	NA	NA	NA	NA
Rama Kianemeheret	43	Juniperus procera	75	8	2	1	1	FALSE	NA	NA	NA	NA	NA
Rama Kianemeheret	43	Olea europea	82	8	9	0	0	FALSE	NA	NA	NA	NA	NA
Rama Kianemeheret	43	Petrolobulem stellautm	65	8	22	0	0	FALSE	NA	NA	NA	NA	NA
Rama Kianemeheret	43	Podocarpus falcatus	80	8	8	1	1	FALSE	NA	NA	NA	NA	NA
Rama Kianemeheret	44	Acokanthera schimperi	75	8	1	1	1	FALSE	NA	NA	NA	NA	NA
Rama Kianemeheret	44	Capparis tomentosa	65	8	4	0	0	FALSE	NA	NA	NA	NA	NA
Rama Kianemeheret	44	Carissa spinarum	45	7	9	0	0	FALSE	NA	NA	NA	NA	NA
Rama Kianemeheret	44	Euclea shimperi	45	7	8	1	0	FALSE	NA	NA	NA	NA	NA
Rama Kianemeheret	44	Juniperus procera	83	8	3	1	1	FALSE	NA	NA	NA	NA	NA
Rama Kianemeheret	44	Petrolobulem stellautm	80	8	12	0	0	FALSE	NA	NA	NA	NA	NA
Rama Kianemeheret	44	Podocarpus falcatus	81	8	5	1	1	FALSE	NA	NA	NA	NA	NA
Rama Kianemeheret	44	Psydrax schmperiana	40	7	6	1	1	FALSE	NA	NA	NA	NA	NA
Rama Kianemeheret	45	Acokanthera schimperi	82	8	15	1	1	FALSE	NA	NA	NA	NA	NA
Rama Kianemeheret	45	Allophylus abyssinicus	75	8	24	1	1	FALSE	NA	NA	NA	NA	NA
Rama Kianemeheret	45	Bridelia micrantha	40	7	8	0	0	FALSE	NA	NA	NA	NA	NA
Rama Kianemeheret	45	Calpurnia aurea	85	8	5	0	0	FALSE	NA	NA	NA	NA	NA
Rama Kianemeheret	45	Capparis tomentosa	40	7	1	0	0	FALSE	NA	NA	NA	NA	NA
Rama Kianemeheret	45	Carissa spinarum	84	8	12	0	0	FALSE	NA	NA	NA	NA	NA
Rama Kianemeheret	45	Ehretia cymosa	86	9	5	0	0	FALSE	NA	NA	NA	NA	NA
Rama Kianemeheret	45	Ekbergia capensis	40	7	5	0	0	FALSE	NA	NA	NA	NA	NA
Rama Kianemeheret	45	Euclea shimperi	83	8	14	0	0	FALSE	NA	NA	NA	NA	NA
Rama Kianemeheret	45	Prunus africana	50	7	9	0	0	FALSE	NA	NA	NA	NA	NA
Rama Kianemeheret	46	Acokanthera schimperi	35	6	2	0	0	FALSE	NA	NA	NA	NA	NA
Rama Kianemeheret	46	Allophylus abyssinicus	40	7	1	0	0	FALSE	NA	NA	NA	NA	NA
Rama Kianemeheret	46	Bridelia micrantha	70	8	5	0	0	FALSE	NA	NA	NA	NA	NA
Rama Kianemeheret	46	Capparis tomentosa	75	8	6	0	0	FALSE	NA	NA	NA	NA	NA
Rama Kianemeheret	46	Carissa spinarum	45	7	2	0	0	FALSE	NA	NA	NA	NA	NA
Rama Kianemeheret	46	Dombeya torrida	35	6	8	0	0	FALSE	NA	NA	NA	NA	NA
Rama Kianemeheret	46	Ekbergia capensis	65	8	5	0	0	FALSE	NA	NA	NA	NA	NA
Rama Kianemeheret	46	Euclea shimperi	80	8	5	0	0	FALSE	NA	NA	NA	NA	NA
Rama Kianemeheret	46	Ficus sur	40	7	7	0	0	FALSE	NA	NA	NA	NA	NA
Rama Kianemeheret	46	Juniperus procera	65	8	2	0	0	FALSE	NA	NA	NA	NA	NA
Rama Kianemeheret	46	Myrsine africana	80	8	5	0	0	FALSE	NA	NA	NA	NA	NA
Rama Kianemeheret	46	Podocarpus falcatus	35	6	2	0	0	FALSE	NA	NA	NA	NA	NA
Rama Kianemeheret	47	Acokanthera schimperi	80	8	2	0	0	FALSE	NA	NA	NA	NA	NA
Rama Kianemeheret	47	Berberis holstii	40	7	6	0	0	FALSE	NA	NA	NA	NA	NA
Rama Kianemeheret	47	Dodonaea angustifolia	40	7	6	0	0	FALSE	NA	NA	NA	NA	NA
Rama Kianemeheret	47	Ekbergia capensis	80	8	5	0	0	FALSE	NA	NA	NA	NA	NA
Rama Kianemeheret	47	Ficus sur	40	7	3	0	0	FALSE	NA	NA	NA	NA	NA
Rama Kianemeheret	47	Grewia vilosa	40	7	12	0	0	FALSE	NA	NA	NA	NA	NA
Rama Kianemeheret	47	Myrsine africana	80	8	12	0	0	FALSE	NA	NA	NA	NA	NA
Rama Kianemeheret	47	Podocarpus falcatus	40	7	5	0	0	FALSE	NA	NA	NA	NA	NA
Rama Kianemeheret	47	Pteroloblum stellautm	80	8	2	0	0	FALSE	NA	NA	NA	NA	NA
Rama Kianemeheret	47	Vepris nobilis	40	7	1	0	0	FALSE	NA	NA	NA	NA	NA
Rama Kianemeheret	48	Allophylus abyssinicus	85	8	5	0	0	FALSE	NA	NA	NA	NA	NA
Rama Kianemeheret	48	Aloe monticola	40	7	5	0	0	TRUE	NA	NA	NA	NA	NA
Rama Kianemeheret	48	Dodonaea angustifolia	50	7	12	0	0	FALSE	NA	NA	NA	NA	NA
Rama Kianemeheret	48	Euclea shimperi	85	8	9	0	0	FALSE	NA	NA	NA	NA	NA
Rama Kianemeheret	48	Ficus sur	50	7	5	0	0	FALSE	NA	NA	NA	NA	NA
Rama Kianemeheret	48	Grewia vilosa	85	8	8	0	0	FALSE	NA	NA	NA	NA	NA
Rama Kianemeheret	48	Rhamnus prinoides	50	7	8	0	0	FALSE	NA	NA	NA	NA	NA
Rama Kianemeheret	49	Agave sisalana	65	8	6	0	0	FALSE	NA	NA	NA	NA	NA
Rama Kianemeheret	49	Carissa spinarum	40	7	1	0	0	FALSE	NA	NA	NA	NA	NA
Rama Kianemeheret	49	Clematis hirsuta	65	8	8	0	0	FALSE	NA	NA	NA	NA	NA
Rama Kianemeheret	49	Dodonaea angustifolia	85	8	6	0	0	FALSE	NA	NA	NA	NA	NA
Rama Kianemeheret	49	Juniperus procera	85	8	2	0	0	FALSE	NA	NA	NA	NA	NA
Rama Kianemeheret	50	Agave sisalana	45	7	10	0	0	FALSE	NA	NA	NA	NA	NA
Rama Kianemeheret	50	Agave sisalana	75	8	12	0	0	FALSE	NA	NA	NA	NA	NA
Rama Kianemeheret	50	Aloe campari	40	7	14	0	0	FALSE	NA	NA	NA	NA	NA
Rama Kianemeheret	50	Aloe macrocarpa	75	8	10	0	0	FALSE	NA	NA	NA	NA	NA
Rama Kianemeheret	50	Carissa spinarum	65	8	6	0	0	FALSE	NA	NA	NA	NA	NA
Rama Kianemeheret	50	Dodonaea angustifolia	65	8	6	0	0	FALSE	NA	NA	NA	NA	NA
Rama Kianemeheret	50	Euclea shimperi	40	7	5	0	0	FALSE	NA	NA	NA	NA	NA
Rama Kianemeheret	50	Juniperus procera	65	8	1	0	0	FALSE	NA	NA	NA	NA	NA
Rama Kianemeheret	50	Rhamnus prinoides	65	8	6	0	0	FALSE	NA	NA	NA	NA	NA
Rama Kianemeheret	51	Agave sisalana	75	8	18	0	0	FALSE	NA	NA	NA	NA	NA
Rama Kianemeheret	51	Carissa spinarum	80	8	25	0	0	FALSE	NA	NA	NA	NA	NA
Rama Kianemeheret	51	Dodonaea angustifolia	45	7	2	0	0	FALSE	NA	NA	NA	NA	NA
Rama Kianemeheret	51	Juniperus procera	40	7	6	0	0	FALSE	NA	NA	NA	NA	NA
Rama Kianemeheret	52	Carissa spinarum	85	8	6	0	0	FALSE	NA	NA	NA	NA	NA
Rama Kianemeheret	52	Dodonaea angustifolia	85	8	1	0	0	FALSE	NA	NA	NA	NA	NA
Rama Kianemeheret	52	Euclea shimperi	85	8	1	0	0	FALSE	NA	NA	NA	NA	NA
Rama Kianemeheret	52	Juniperus procera	85	8	12	0	0	FALSE	NA	NA	NA	NA	NA
Rama Kianemeheret	52	Rubus opetalus	85	8	5	0	0	FALSE	NA	NA	NA	NA	NA
Rama Kianemeheret	53	Acacia abyssinica	70	8	4	0	0	FALSE	NA	NA	NA	NA	NA
Rama Kianemeheret	53	Acanthus sennii	50	7	2	0	0	TRUE	NA	NA	NA	NA	NA
Rama Kianemeheret	53	Dodonaea angustifolia	70	8	8	0	0	FALSE	NA	NA	NA	NA	NA
Rama Kianemeheret	53	Juniperus procera	70	8	5	0	0	FALSE	NA	NA	NA	NA	NA
Rama Kianemeheret	53	Maytenus arbutifolia	70	8	9	0	0	FALSE	NA	NA	NA	NA	NA
Rama Kianemeheret	53	Olea europea	70	8	9	0	0	FALSE	NA	NA	NA	NA	NA
Rama Kianemeheret	53	Psydrax schmperiana	70	8	5	0	0	FALSE	NA	NA	NA	NA	NA
Rama Kianemeheret	53	Psydrax schmperiana	50	7	6	0	0	FALSE	NA	NA	NA	NA	NA
Rama Kianemeheret	54	Abutilon longicuspe	80	8	6	0	0	FALSE	NA	NA	NA	NA	NA
Rama Kianemeheret	54	Clutia lanceolata	65	8	6	0	0	FALSE	NA	NA	NA	NA	NA
Rama Kianemeheret	54	Combretum molle	80	8	9	0	0	FALSE	NA	NA	NA	NA	NA
Rama Kianemeheret	54	Cuprusses lucitanica	80	8	9	0	0	FALSE	NA	NA	NA	NA	NA
Rama Kianemeheret	54	Dovyalis abyssinica	85	8	8	0	0	FALSE	NA	NA	NA	NA	NA
Rama Kianemeheret	54	Erica arborea	65	8	5	0	0	FALSE	NA	NA	NA	NA	NA
Rama Kianemeheret	54	Juniperus procera	65	8	8	0	0	FALSE	NA	NA	NA	NA	NA
Rama Kianemeheret	54	Rumex napalensis	45	7	8	0	0	FALSE	NA	NA	NA	NA	NA
Rama Kianemeheret	55	Allophylus rubifolious	45	7	8	0	0	FALSE	NA	NA	NA	NA	NA
Rama Kianemeheret	55	Carissa spinarum	85	8	8	0	0	FALSE	NA	NA	NA	NA	NA
Rama Kianemeheret	55	Clutia lanceolata	45	7	4	0	0	FALSE	NA	NA	NA	NA	NA
Rama Kianemeheret	55	Combretum collinum	45	7	6	0	0	FALSE	NA	NA	NA	NA	NA
Rama Kianemeheret	55	Eucalyptus camaldulensis	85	8	9	0	0	FALSE	NA	NA	NA	NA	NA
Rama Kianemeheret	55	Eucalyptus globules	45	7	8	0	0	FALSE	NA	NA	NA	NA	NA
Rama Kianemeheret	55	Grewia bicolor	45	7	2	0	0	FALSE	NA	NA	NA	NA	NA
Rama Kianemeheret	55	Juniperus procera	85	8	2	0	0	FALSE	NA	NA	NA	NA	NA
Rama Kianemeheret	55	Mikaniopsis clematoides	45	7	1	0	0	FALSE	NA	NA	NA	NA	NA
Rama Kianemeheret	55	Vernonia amegdalina	45	7	9	0	0	FALSE	NA	NA	NA	NA	NA
