# Supplementary material for: An insight into Northern Wollo Monastery Forests: Examining plant species diversity, vegetation structure, and regeneration analysis of these relict ecosystems
Source: PLoS One. 2025 Sep 17;20(9):e0330689. doi: 10.1371/journal.pone.0330689 (PMC12443291; doi:10.1371/journal.pone.0330689)
Supplement: S2 File — Variables used in the study. (XLSX) [file pone.0330689.s002.xlsx]

## Sheet: Sheet1
site	plot	aspect	slope	grazing	disturbance	altitude	precip_mm	latitude	longitude
Rama kidanemeheret	1	N	0.960789	0	1	2150	825	12.2501	39.7478
Rama kidanemeheret	2	N	1.89554	0	1	2178	825	12.2507	39.7463
Rama kidanemeheret	3	N	1.65533	0	1	2195	825	12.2512	39.7473
Rama kidanemeheret	4	N	1.55312	0	1	2233	825	12.251	39.7489
Rama kidanemeheret	5	N	7.9022	0	1	2290	825	12.2526	39.7497
Rama kidanemeheret	6	N	0.71616	0	1	2330	825	12.2521	39.7487
Rama kidanemeheret	7	N	1.47615	0	1	2317	825	12.2552	39.7473
Rama kidanemeheret	8	N	1.97688	0	1	2325	825	12.2533	39.7484
Rama kidanemeheret	9	NE	14.2471	0	1	2315	825	12.2551	39.7484
Rama kidanemeheret	10	NE	9.79186	0	1	2327	825	12.2571	39.7485
Rama kidanemeheret	11	NE	8.35878	0	1	2334	825	12.2582	39.7481
Rama kidanemeheret	12	NE	1.80913	0	1	2280	825	12.257	39.7475
Rama kidanemeheret	13	NE	1.15468	0	1	2180	825	12.257	39.7483
Rama kidanemeheret	14	NE	6.89041	0	1	2190	825	12.2562	39.7478
Rama kidanemeheret	15	NE	14.046	0	1	2216	825	12.2567	39.7468
Rama kidanemeheret	16	NE	1.95408	0	1	2269	825	12.2558	39.7468
Rama kidanemeheret	17	NE	26.3564	0	2	2300	825	12.2548	39.7472
Rama kidanemeheret	18	NE	11.0417	0	2	2350	825	12.2549	39.7466
Rama kidanemeheret	19	NE	16.328	1	2	2380	825	12.2536	39.7468
Rama kidanemeheret	20	NE	14.5271	1	2	2371	825	12.2568	39.7459
Rama kidanemeheret	21	NE	1.68296	1	2	2338	825	12.2562	39.7459
Rama kidanemeheret	22	NE	9.00832	1	2	2282	825	12.2555	39.7462
Rama kidanemeheret	23	NE	7.99294	1	2	2220	825	12.255	39.7461
Rama kidanemeheret	24	NE	7.92385	1	2	2195	825	12.2562	39.7453
Rama kidanemeheret	25	NE	0.477752	1	2	2180	825	12.2543	39.7465
Rama kidanemeheret	26	NE	1.78991	1	2	2200	825	12.2543	39.7455
Rama kidanemeheret	27	NE	1.26586	1	2	2271	825	12.2538	39.7447
Rama kidanemeheret	28	NE	14.8574	1	2	2201	825	12.2566	39.7448
Rama kidanemeheret	29	NE	1.7545	1	2	2300	825	12.2584	39.7411
Rama kidanemeheret	30	NE	17.6857	1	2	2280	825	12.257	39.7413
Rama kidanemeheret	31	NE	16.9438	1	2	2300	825	12.2573	39.7425
Rama kidanemeheret	32	NE	1.66536	1	2	2280	825	12.2562	39.7417
Rama kidanemeheret	33	NE	4.27161	1	2	2210	825	12.2563	39.7428
Rama kidanemeheret	34	NE	5.71237	1	2	2295	825	12.2552	39.7432
Rama kidanemeheret	35	NE	3.03614	2	3	2245	825	12.2503	39.7432
Rama kidanemeheret	36	NE	3.2191	2	2	2300	825	12.2504	39.744
Rama kidanemeheret	37	NE	9.66977	2	2	2310	825	12.2496	39.7445
Rama kidanemeheret	38	NE	6.1884	2	2	2320	825	12.2504	39.7448
Rama kidanemeheret	39	NE	10.5754	2	2	2200	825	12.2519	39.7442
Rama kidanemeheret	40	NE	4.56975	2	2	2139	825	12.2506	39.7418
Rama kidanemeheret	41	NE	2.30897	2	2	2071	825	12.251	39.7425
Rama kidanemeheret	42	N	5.3792	2	2	2030	825	12.2512	39.7432
Rama kidanemeheret	43	N	11.4158	2	3	2009	825	12.2513	39.7442
Rama kidanemeheret	44	N	8.90565	2	2	1995	825	12.2519	39.7413
Rama kidanemeheret	45	N	2.06555	2	2	1995	825	12.2521	39.7421
Rama kidanemeheret	46	N	0.960789	2	2	1942	825	12.2522	39.7429
Rama kidanemeheret	47	N	2.40026	1	3	1955	825	12.252	39.7436
Rama kidanemeheret	48	N	16.9588	1	3	1973	825	12.2533	39.7413
Rama kidanemeheret	49	N	11.9405	1	3	2085	825	12.2534	39.7426
Rama kidanemeheret	50	N	30.2447	1	3	2100	825	12.2531	39.7433
Rama kidanemeheret	51	N	11.5845	1	3	2115	825	12.2538	39.7447
Rama kidanemeheret	52	N	17.9083	1	3	2140	825	12.255	39.7446
Rama kidanemeheret	53	N	6.27106	1	2	2160	825	12.2544	39.7434
Rama kidanemeheret	54	N	9.99855	1	2	2215	825	12.255	39.7419
Rama kidanemeheret	55	N	13.15	1	2	2245	825	12.2548	39.7407
Debre Zemeda	1	NE	3.04623	1	1	2507	510	12.2717	39.4244
Debre Zemeda	2	NE	1.38201	1	1	2530	510	12.2761	39.4233
Debre Zemeda	3	NE	2.61842	1	1	2547	510	12.2788	39.4235
Debre Zemeda	4	N	8.01604	1	1	2605	510	12.2755	39.4212
Debre Zemeda	5	N	8.41035	1	1	2680	510	12.2797	39.421
Debre Zemeda	6	N	7.63124	1	1	2725	510	12.2755	39.4176
Debre Zemeda	7	N	7.0236	1	1	2740	510	12.2774	39.4216
Debre Zemeda	8	N	2.65142	1	3	2733	510	12.2742	39.4253
Debre Zemeda	9	NW	1.51047	1	3	2660	510	12.2733	39.4234
Debre Zemeda	10	NW	0.972723	1	3	2645	510	12.2701	39.4229
Debre Zemeda	11	NW	8.04108	1	3	2550	510	12.2777	39.4199
Debre Zemeda	12	NW	20.0254	1	3	2518	510	12.2755	39.4212
Debre Zemeda	13	NW	8.94335	1	3	2555	510	12.2802	39.418
Debre Zemeda	14	NW	2.97622	1	3	2580	510	12.2802	39.4149
Debre Zemeda	15	NW	0.648516	1	1	2507	510	12.2782	39.417
Debre Zemeda	16	NE	14.7778	1	1	2571	510	12.2768	39.4141
Debre Zemeda	17	NE	12.5207	1	1	2537	510	12.2733	39.4234
Debre Zemeda	18	NE	5.3233	3	3	2510	510	12.2733	39.4234
Debre Zemeda	19	N	2.06493	3	3	2531	510	12.2733	39.42
Debre Zemeda	20	N	1.94027	3	3	2250	510	12.2792	39.4127
Gatira Tekelehaimantot	1	N	1.78058	1	1	2269	600	12.1193	39.7469
Gatira Tekelehaimantot	2	N	13.0899	1	1	2254	600	12.1217	39.7464
Gatira Tekelehaimantot	3	N	1.83443	1	1	2271	600	12.1221	39.7474
Gatira Tekelehaimantot	4	NE	8.70644	1	1	2244	600	12.1217	39.7464
Gatira Tekelehaimantot	5	NE	2.24148	1	1	2257	600	12.121	39.7468
Gatira Tekelehaimantot	6	NE	1.65301	1	1	2254	600	12.1215	39.7479
Gatira Tekelehaimantot	7	NE	20.8299	1	1	2388	600	12.1183	39.7461
Arefa Giworges	1	NW	7.69577	2	1	2400	600	12.0959	39.5776
Arefa Giworges	2	NW	13.9449	2	1	2347	600	12.0954	39.5771
Arefa Giworges	3	NW	7.19587	2	1	2350	600	12.0961	39.5782
Arefa Giworges	4	NW	8.54535	3	3	2327	600	12.0967	39.5775
Arefa Giworges	5	NW	7.43277	2	2	2359	600	12.0967	39.5708
Adebabay Eyesus	1	N	0.951404	2	2	2400	825	12.177	39.7422
Adebabay Eyesus	2	NE	0.90585	2	2	2350	825	12.1787	39.7422
Adebabay Eyesus	3	NE	11.8158	2	2	2388	825	12.1788	39.743
