# Supplementary material for: An insight into Northern Wollo Monastery Forests: Examining plant species diversity, vegetation structure, and regeneration analysis of these relict ecosystems
Source: PLoS One. 2025 Sep 17;20(9):e0330689. doi: 10.1371/journal.pone.0330689 (PMC12443291; doi:10.1371/journal.pone.0330689)
Supplement: S3 File — (R) [file pone.0330689.s003.R]

```r
# Forest Diversity and Regeneration Analysis Script
# Objective: Assess species diversity, community structure, and regeneration in Northern Wollo monastery forests

# 0. Load necessary libraries
library(readxl)      # data import
library(dplyr)       # data manipulation
library(tidyr)       # data reshaping
library(vegan)       # community ecology
library(iNEXT)       # rarefaction
library(ggplot2)     # plotting
library(betapart)    # beta diversity
library(purrr)       # functional programming
library(fitdistrplus)# distribution fitting
library(popbio)      # demographic analysis
library(patchwork)   # multi‐plot layout
library(tibble)      # tibbles

# 1. Read and clean data
# 1.1 Environmental variables
env_raw <- read_excel("env_variables.xlsx", sheet = 1) %>%
  rename(site = 1) %>%
  mutate(site = trimws(site)) %>%
  distinct(site, .keep_all = TRUE) %>%
  # fix any typos in site names
  mutate(site = recode(site,
                       "Adebabay Eyesus"        = "Adebabaye Eyesus",
                       "Arefa Giworges"         = "Arefa Geiorgis",
                       "Gatira Tekelehaimantot" = "Gatira Tekelehaimanot",
                       "Rama kidanemeheret"     = "Rama Kidanemeheret"
  ))

# 1.2 Vegetation data
veg_raw <- read_excel("vegetation.xlsx", sheet = 1) %>%
  mutate(site = trimws(site))

# 2. Summarize environmental data by site
env_site <- env_raw %>%
  group_by(site) %>%
  summarise(
    n_plots      = n(),
    mean_precip  = mean(precip_mm, na.rm = TRUE),
    mean_alt     = mean(altitude, na.rm = TRUE)
  ) %>% ungroup()
rownames(env_site) <- env_site$site

# 3. Build community matrix (site × species) presence/absence and abundance
comm_site <- veg_raw %>%
  filter(!is.na(species), !is.na(`% cover`)) %>%
  mutate(pres = as.integer(`% cover` > 0)) %>%
  group_by(site, species) %>%
  summarise(abundance = sum(`% cover`, na.rm = TRUE),
            presences = sum(pres), .groups = "drop") %>%
  pivot_wider(names_from = species,
              values_from = c(abundance, presences),
              values_fill = 0)
# separate abundance vs presence matrices
comm_abund <- comm_site %>% select(site, starts_with("abundance_")) %>%
  column_to_rownames("site")
comm_pa    <- comm_site %>% select(site, starts_with("presences_")) %>%
  column_to_rownames("site") %>%
  decostand(method = "pa")

# 4. Diversity metrics per site
# 4.1 Rarefied species richness (incidence frequency)
inc_data <- map(rownames(comm_pa), ~ {
  freq <- as.integer(comm_pa[.x, ])
  c(sum(freq), freq)
})
names(inc_data) <- rownames(comm_pa)
iNext_out <- iNEXT(inc_data, q = c(0,1,2), datatype = "incidence_freq")
rich_df  <- iNext_out$AsyEst %>%
  filter(Diversity == "Species richness") %>%
  select(Site = Assemblage, Observed, Estimator, `s.e.`)

# 4.2 Shannon diversity (H')
shannon_df <- data.frame(
  site   = rownames(comm_abund),
  shannon = diversity(comm_abund, index = "shannon")
)

# 5. Correlation between diversity and precipitation
div_env    <- left_join(shannon_df, env_site, by = "site")
cor_spear  <- cor.test(div_env$shannon, div_env$mean_precip,
                       method = "spearman", exact = FALSE)

# 6. PERMANOVA on community composition ~ precipitation + altitude
# 6.1 Bray–Curtis distance on abundance
dist_site  <- vegdist(comm_abund, method = "bray")
perm_site  <- adonis2(dist_site ~ mean_precip + mean_alt,
                      data = env_site, permutations = 999)

# 7. β‐diversity partitioning (Sørensen)
beta_out   <- beta.pair(comm_pa, index.family = "sorensen")
beta_sim   <- as.matrix(beta_out$beta.sim)
beta_sne   <- as.matrix(beta_out$beta.sne)
beta_sor   <- as.matrix(beta_out$beta.sor)

# 8. Plot‐level analyses: dispersion & NMDS
# 8.1 Prepare plot × species PA
plot_pa <- veg_raw %>%
  filter(!is.na(species)) %>%
  mutate(pres = as.integer(`% cover` > 0)) %>%
  group_by(site, plot, species) %>%
  summarise(pres = max(pres), .groups = "drop") %>%
  pivot_wider(names_from = species, values_from = pres, values_fill = 0) %>%
  unite("site_plot", site, plot, sep = "__", remove = FALSE) %>%
  column_to_rownames("site_plot")
plot_groups <- factor(sub("__.*$", "", rownames(plot_pa)))
plot_dist   <- vegdist(plot_pa, method = "bray")
dispersion  <- betadisper(plot_dist, plot_groups)
disp_test   <- permutest(dispersion, permutations = 999)
# 8.2 NMDS ordination on plot‐level PA
nmds_plot   <- metaMDS(plot_pa, distance = "bray", k = 2, trymax = 100)
mds_scores  <- as.data.frame(scores(nmds_plot, display = "sites"))
mds_scores$site <- plot_groups

# 9. Ordination and variance partitioning (CCA)
# 9.1 Build plot‐level environmental data
plot_env <- tibble(plot_id = rownames(plot_pa)) %>%
  separate(plot_id, into = c("site","plot"), sep = "__") %>%
  left_join(env_site, by = "site")
rownames(plot_env) <- plot_env$plot_id
plot_env2 <- plot_env %>% select(mean_precip, mean_alt)
# 9.2 Hellinger‐transform community
plot_hel   <- decostand(plot_pa, method = "hellinger")
# 9.3 CCA
cca_mod    <- cca(plot_hel ~ mean_precip + mean_alt, data = plot_env2)
cca_sig    <- anova(cca_mod, by = "axis", permutations = 999)
envfit_cca <- envfit(cca_mod, plot_env2, permutations = 999)
# 9.4 Variation partitioning
vp         <- varpart(plot_hel, ~ mean_precip, ~ mean_alt, data = plot_env2)

# 10. Regeneration & demographic analysis
# 10.1 Prepare species‐level summary
species_sum <- veg_raw %>%
  filter(!is.na(species)) %>%
  mutate(
    BA   = pi * (dbh_cm/200)^2,
    pres = as.integer(`% cover` > 0)
  ) %>%
  group_by(site, species) %>%
  summarise(
    density   = sum(`number of wood`, na.rm=TRUE),
    freq      = sum(pres, na.rm=TRUE),
    BA_total  = sum(BA * `number of wood`, na.rm=TRUE),
    seedlings = sum(seedling, na.rm=TRUE),
    .groups   = "drop"
  ) %>%
  group_by(site) %>%
  mutate(
    rel_den   = density / sum(density),
    rel_freq  = freq    / sum(freq),
    rel_ba    = BA_total/ sum(BA_total),
    IVI       = 100*(rel_den + rel_freq + rel_ba),
    seed_ad   = seedlings / density
  ) %>% ungroup()
# 10.2 Identify codominant and at‐risk species
codom      <- species_sum %>% group_by(site) %>% slice_max(IVI, n=4)
atrisk     <- species_sum %>% filter(IVI >= 90, seed_ad <= 0.15)

# 10.3 DBH distributions with Weibull fits
dbh_data   <- veg_raw %>% filter(!is.na(dbh_cm), life_form=="tree")
weib_fits  <- dbh_data %>% group_by(site) %>%
  summarise(values = list(dbh_cm), .groups="drop") %>%
  mutate(fit = map(values, ~ fitdist(.x, "weibull")),
         shape = map_dbl(fit, ~ .$estimate["shape"]),
         scale = map_dbl(fit, ~ .$estimate["scale"]))

# 11. Plot generation (examples)
# 11.1 Diversity vs Precipitation
p1 <- ggplot(div_env, aes(mean_precip, shannon, label=site)) +
  geom_point() + geom_smooth(method="lm") +
  geom_text(vjust=-0.5) +
  labs(x="Mean Precipitation (mm)", y="Shannon H'", title="Diversity vs Precipitation")
# 11.2 NMDS plots
p2 <- ggplot(mds_scores, aes(NMDS1, NMDS2, color=site)) +
  geom_point() +
  labs(title=paste0("NMDS stress=", round(nmds_plot$stress,3)))

# Combine example figures
ggpub <- p1 / p2 + plot_layout(heights = c(1,1))

# 12. Summaries and outputs
print(rich_df)
print(shannon_df)
print(cor_spear)
print(perm_site)
print(disp_test)
print(cca_sig)
print(envfit_cca)
print(vp)
print(results <- popbio::elasticity(matrix(c(1),1,1))) # placeholder for demo

# End of analysis script
```
